# Supplementary material for: Hsc70-4: An unanticipated mediator of dsRNA internalization in Drosophila
Source: Sci Adv. 2025 May 16;11(20):eadv1286. doi: 10.1126/sciadv.adv1286 (PMC12083535; doi:10.1126/sciadv.adv1286)
Supplement: Supplementary file 2 — Tables S1 to S5 [file sciadv.adv1286_tables_s1_to_s5.zip]

Archive with 5 entries (5 files):
- adv1286_table_s1.xlsx
- adv1286_table_s2.xlsx
- adv1286_table_s3.xlsx
- adv1286_table_s4.xlsx
- adv1286_table_s5.xlsx
