# Supplementary material for: Hsc70-4: An unanticipated mediator of dsRNA internalization in Drosophila
Source: Sci Adv. 2025 May 16;11(20):eadv1286. doi: 10.1126/sciadv.adv1286 (PMC12083535; doi:10.1126/sciadv.adv1286)
Supplement: Supplementary file 2 — Tables S1 to S5 [file sciadv.adv1286_tables_s1_to_s5.zip › adv1286_table_s3.xlsx]

## Sheet: Proteins
Table S3. Specificity of anti-Hsc70-4. List of proteins found in the immunoprecipitation using anti-Hsc70-4 antibody (Fig. S3E)
Accession	Description	Abundance Ratio: (Naive, Sample) / (Naive, Control)	Abundance Ratio: (Xpress, Sample) / (Xpress, Control)	Sum PEP Score	Coverage [%]	# Peptides	# PSMs	# Unique Peptides	# AAs	MW [kDa]	calc. pI	Score Sequest HT: Sequest HT	Abundances (Grouped): Naive, Control	Abundances (Grouped): Naive, Sample	Abundances (Grouped): Xpress, Control	Abundances (Grouped): Xpress, Sample	Found in Sample: [S8] F8: Control, Naive	Found in Sample: [S6] F6: Sample, Naive	Found in Sample: [S7] F7: Sample, Naive	Found in Sample: [S5] F5: Control, Xpress	Found in Sample: [S3] F3: Sample, Xpress	Found in Sample: [S4] F4: Sample, Xpress	Modifications
P11147	Heat shock 70 kDa protein cognate 4 OS=Drosophila melanogaster OX=7227 GN=Hsc70-4 PE=1 SV=3	37.643	26.39	375.452	60	47	480	37	651	71.1	5.52	1158.71	3.3	161.4	4.6	230.7	High	High	High	High	High	High
P29845	Heat shock 70 kDa protein cognate 5 OS=Drosophila melanogaster OX=7227 GN=Hsc70-5 PE=1 SV=2	1.901	1.114	136.603	39	31	102	30	686	74	6.35	222.71	4.2	161	12.5	222.2	Peak Found	High	High	High	High	High
P29742	Clathrin heavy chain OS=Drosophila melanogaster OX=7227 GN=Chc PE=1 SV=1	100	100	96.035	16	28	84	28	1678	191.1	5.72	143.18		113.9		286.1	Not Found	High	High	Not Found	High	High
P08120	Collagen alpha-1(IV) chain OS=Drosophila melanogaster OX=7227 GN=Col4a1 PE=1 SV=3	1.385	10.272	120.274	12	21	86	21	1779	174.2	8.6	207.67	102.1	70.1	88.2	139.6	High	High	High	High	High	High
Q26365	ADP,ATP carrier protein OS=Drosophila melanogaster OX=7227 GN=sesB PE=2 SV=4	1.05	3.308	48.035	40	15	58	15	312	34.2	9.8	99.89	80.7	91.3	42.9	185.1	High	High	High	High	High	High
Q06559	Small ribosomal subunit protein uS3 OS=Drosophila melanogaster OX=7227 GN=RpS3 PE=1 SV=1	1.589	6.367	43.724	53	14	40	14	246	27.5	9.39	65.89	52.2	57.3	19.5	271	High	High	High	High	High	High	Acetyl [N-Term]
P13060	Eukaryotic translation elongation factor 2 OS=Drosophila melanogaster OX=7227 GN=eEF2 PE=1 SV=4	1.128	2.256	41.616	15	14	38	14	844	94.4	6.6	71.05	37.3	44.1	72.2	246.4	High	High	Peak Found	High	High	High	Met-loss [N-Term]
P02828	Heat shock protein 83 OS=Drosophila melanogaster OX=7227 GN=Hsp83 PE=1 SV=1	0.633	1.435	49.348	21	14	32	14	717	81.8	5.02	61.34	48.9	71.4	124.5	155.1	Peak Found	High	Peak Found	High	High	High
P29844	Endoplasmic reticulum chaperone BiP OS=Drosophila melanogaster OX=7227 GN=Hsc70-3 PE=1 SV=2	1.74	1.397	107.905	31	18	85	13	656	72.2	5.36	234.17	29.9	40	37.4	292.6	High	High	Peak Found	Peak Found	High	High
P55830	Small ribosomal subunit protein eS1 OS=Drosophila melanogaster OX=7227 GN=RpS3A PE=1 SV=4	0.907	2.201	46.753	38	12	52	12	268	30.3	9.61	84.8	66.9	65.5	72.9	194.8	High	High	High	High	High	High
O16797	Large ribosomal subunit protein uL3 OS=Drosophila melanogaster OX=7227 GN=RpL3 PE=1 SV=3	0.725	1.095	37.207	26	12	53	12	416	46.9	10.24	80.33	141.7	83	96.7	78.6	High	High	High	High	High	High
Q94920	Voltage-dependent anion-selective channel OS=Drosophila melanogaster OX=7227 GN=porin PE=1 SV=3	1.457	3.104	72.039	42	11	56	11	282	30.5	6.96	132.87	59.1	95.8	43.7	201.4	High	High	High	High	High	High	Met-loss [N-Term]
P35381	ATP synthase subunit alpha, mitochondrial OS=Drosophila melanogaster OX=7227 GN=blw PE=1 SV=2	1.785	3.044	42.845	19	11	32	11	552	59.4	9.01	61.82	47.1	114.2	10.3	228.3	High	High	High	High	High	High
P08736	Elongation factor 1-alpha 1 OS=Drosophila melanogaster OX=7227 GN=eEF1alpha1 PE=1 SV=2	1.289	2.724	46.75	19	10	51	10	463	50.3	9.07	104.79	62.1	60.7	49.6	227.6	High	High	High	High	High	High
P46150	Moesin/ezrin/radixin homolog 1 OS=Drosophila melanogaster OX=7227 GN=Moe PE=1 SV=2	1.001	2.292	20.283	14	10	19	10	578	68.1	5.99	18.88	71.2	89.8	64.3	174.7	Peak Found	High	Peak Found	Peak Found	High	High
P41042	Small ribosomal subunit protein eS4 OS=Drosophila melanogaster OX=7227 GN=RpS4 PE=1 SV=2	0.962	1.421	32.762	30	10	36	10	261	29.1	10.18	48.44	105.7	97.2	64.1	132.9	High	High	High	High	High	High
Q9W5R8	Large ribosomal subunit protein uL18 OS=Drosophila melanogaster OX=7227 GN=RpL5 PE=1 SV=2	0.832	1.191	40.113	22	10	39	10	299	34	9.77	75.8	83	82.2	40.9	193.9	High	High	High	High	High	High
P09180	Large ribosomal subunit protein uL4 OS=Drosophila melanogaster OX=7227 GN=RpL4 PE=1 SV=2	0.661	1.095	31.453	23	10	32	10	401	45	11.47	61.32	137	77.6	58.8	126.6	High	High	High	High	High	High	Met-loss+Acetyl [N-Term]
Q9W237	Small ribosomal subunit protein uS9 OS=Drosophila melanogaster OX=7227 GN=RpS16 PE=1 SV=1	0.913	2.155	25.221	59	9	28	9	148	16.8	10.17	50.47	83.6	78.2	36.5	201.7	High	High	High	High	High	High
P54397	39 kDa FK506-binding nuclear protein OS=Drosophila melanogaster OX=7227 GN=Fkbp39 PE=1 SV=2	1.168	2.094	24.41	24	9	19	9	357	39.3	4.79	26.48	15.4	76.5	25.5	282.6	Peak Found	High	Not Found	High	High	High
Q9V3G1	Large ribosomal subunit protein uL2 OS=Drosophila melanogaster OX=7227 GN=RpL8 PE=1 SV=1	0.686	2.034	33.955	29	9	27	9	256	27.9	11.15	56.63	138.9	103	16.9	141.2	High	High	High	Peak Found	High	High
Q9VA91	Small ribosomal subunit protein eS7 OS=Drosophila melanogaster OX=7227 GN=RpS7 PE=1 SV=1	1.051	1.556	24.134	38	9	23	9	194	22.2	9.8	31.05	125.7	76.5	95.3	102.5	High	High	High	High	High	High
P50887	Large ribosomal subunit protein eL22 OS=Drosophila melanogaster OX=7227 GN=RpL22 PE=1 SV=2	0.851	1.307	44.737	29	9	38	9	299	30.6	10.11	77.04	35.4	68.4	122.4	173.8	High	High	High	High	High	High
P32100	Large ribosomal subunit protein uL30 OS=Drosophila melanogaster OX=7227 GN=RpL7 PE=1 SV=2	0.509	0.974	25.075	30	9	39	9	252	29.5	10.89	53.22	167.1	88	35.7	109.2	High	High	High	High	High	High
Q9VZS5	Large ribosomal subunit protein eL28 OS=Drosophila melanogaster OX=7227 GN=RpL28 PE=1 SV=1	0.873	3.83	27.961	40	8	35	8	144	16	11.09	58.71	96.1	78.6	30.5	194.8	High	High	High	High	High	High
Q9NJH0	Elongation factor 1-gamma OS=Drosophila melanogaster OX=7227 GN=eEF1gamma PE=2 SV=2	1.076	2.534	24.759	18	8	18	8	431	48.9	7.05	25.52	41.8	65.5	24	268.8	High	High	Peak Found	High	High	High
P41094	Small ribosomal subunit protein uS13 OS=Drosophila melanogaster OX=7227 GN=RpS18 PE=1 SV=1	0.746	1.828	30.55	48	8	31	8	152	17.6	10.48	43.78	56.8	41.9	96.4	204.9	High	High	High	High	High	High
P41093	Large ribosomal subunit protein eL20 OS=Drosophila melanogaster OX=7227 GN=RpL18A PE=1 SV=1	0.782	1.477	21.725	38	8	33	8	177	21	10.62	64.1	114.7	104.1	59.9	121.3	High	High	High	High	High	High
O18640	Small ribosomal subunit protein RACK1 OS=Drosophila melanogaster OX=7227 GN=Rack1 PE=1 SV=2	2.208	1.098	34.169	22	8	31	8	318	35.6	7.47	49.37	19.2	102.8	45.1	232.8	High	High	High	High	High	High
Q9V438	Protein disulfide-isomerase A6 homolog OS=Drosophila melanogaster OX=7227 GN=CaBP1 PE=1 SV=1	100	100	24.977	16	7	18	7	433	46.7	5.69	35.13		104.8		295.2	High	High	High	Not Found	High	High
P21187	Polyadenylate-binding protein OS=Drosophila melanogaster OX=7227 GN=pAbp PE=1 SV=3	0.583	100	16.941	15	7	12	7	634	69.9	9.31	11.55	116.6	72.2		211.1	Peak Found	High	Peak Found	Not Found	High	High
P45594	Cofilin/actin-depolymerizing factor homolog OS=Drosophila melanogaster OX=7227 GN=tsr PE=1 SV=1	1.051	3.509	24.621	42	7	27	7	148	17.1	7.17	48.62	36.7	68.4	41.5	253.4	High	High	High	High	High	High	Met-loss+Acetyl [N-Term]
O17445	Large ribosomal subunit protein eL15 OS=Drosophila melanogaster OX=7227 GN=RpL15 PE=1 SV=1	0.683	3.489	22.693	31	7	31	7	204	24.3	11.47	48.89	126.9	89.8	67.3	116	High	High	High	High	High	High
P46223	Large ribosomal subunit protein eL8 OS=Drosophila melanogaster OX=7227 GN=RpL7A PE=1 SV=2	0.628	2.085	23.951	22	7	33	7	271	30.7	10.71	67.41	164.6	86.1	15.9	133.4	High	High	High	High	High	High
P41126	Large ribosomal subunit protein eL13 OS=Drosophila melanogaster OX=7227 GN=RpL13 PE=1 SV=1	0.321	1.792	20.102	28	7	28	7	218	24.9	10.99	51.83	136.7	50.6	58.3	154.3	High	High	High	High	High	High
P55841	Large ribosomal subunit protein eL14 OS=Drosophila melanogaster OX=7227 GN=RpL14 PE=1 SV=1	0.622	1.234	20.658	31	7	24	7	166	19.2	11.18	34.98	121.6	63.7	62.2	152.6	High	High	High	High	High	High
Q8MLY8	Small ribosomal subunit protein eS8 OS=Drosophila melanogaster OX=7227 GN=RpS8 PE=1 SV=1	0.678	1.175	30.827	39	7	21	7	208	23.7	10.48	52.51	126.1	82.8	39.3	151.8	High	High	High	High	High	High
P55935	Small ribosomal subunit protein uS4 OS=Drosophila melanogaster OX=7227 GN=RpS9 PE=1 SV=2	0.717	1.059	14.396	28	7	14	7	195	22.6	10.61	3.54	105	89.6	39.4	166.1	High	High	Peak Found	Peak Found	High	High
P15348	DNA topoisomerase 2 OS=Drosophila melanogaster OX=7227 GN=Top2 PE=1 SV=1	100	1.034	14.381	5	7	9	7	1447	164.3	8.22	6.86		27.4	135.6	236.9	Not Found	Peak Found	Not Found	Peak Found	High	High
P39018	Small ribosomal subunit protein eS19A OS=Drosophila melanogaster OX=7227 GN=RpS19a PE=1 SV=3	0.987	0.939	23.652	38	7	28	7	156	17.3	10.11	43.94	48.3	51.2	131.7	168.9	High	High	High	High	High	High
Q9W1V3	rRNA 2'-O-methyltransferase fibrillarin OS=Drosophila melanogaster OX=7227 GN=Fib PE=2 SV=1	100	100	12.392	14	6	10	6	344	34.6	10.29	14.35		25.9		374.1	Not Found	High	Not Found	Not Found	High	High
P50882	Large ribosomal subunit protein uL6 OS=Drosophila melanogaster OX=7227 GN=RpL9 PE=1 SV=2	1.891	2.97	25.675	32	6	24	6	190	21.4	9.69	53.77	37.6	84.6	37.3	240.5	High	High	High	High	High	High
Q0E9B6	Small ribosomal subunit protein uS17 OS=Drosophila melanogaster OX=7227 GN=RpS11 PE=1 SV=1	0.79	1.817	17.781	23	6	19	6	155	18.1	10.93	30.36	117.9	86.5	41.9	153.6	High	High	High	High	High	High
P06605	Tubulin alpha-3 chain OS=Drosophila melanogaster OX=7227 GN=alphaTub84D PE=2 SV=1	0.665	1.18	18.519	16	6	19	6	450	49.9	5.14	38.7	138.3	76	19.6	166.1	High	High	High	Peak Found	High	High
Q9V597	Large ribosomal subunit protein eL31 OS=Drosophila melanogaster OX=7227 GN=RpL31 PE=1 SV=1	0.846	1.103	18.161	47	6	23	6	124	14.5	10.2	44.69	100.7	76.4	60.3	162.6	High	High	High	High	High	High
Q05825	ATP synthase subunit beta, mitochondrial OS=Drosophila melanogaster OX=7227 GN=ATPsynbeta PE=1 SV=3	100	100	8.431	10	5	6	5	505	54.1	5.27	6.03		179		221	Not Found	High	Not Found	Not Found	High	High
P12613	T-complex protein 1 subunit alpha OS=Drosophila melanogaster OX=7227 GN=CCT1 PE=2 SV=2	100	100	12.784	9	5	6	5	557	59.5	6.39	12.44		107.5		292.5	Not Found	High	Not Found	Not Found	High	High	Met-loss+Acetyl [N-Term]
O01666	ATP synthase subunit gamma, mitochondrial OS=Drosophila melanogaster OX=7227 GN=ATPsyngamma PE=2 SV=2	100	100	17.762	19	5	13	5	297	32.9	9.22	16.71		120.9		279.1	Not Found	High	High	Not Found	High	High
Q24208	Eukaryotic translation initiation factor 2 subunit 3 OS=Drosophila melanogaster OX=7227 GN=eIF2gamma PE=2 SV=1	100	100	16.136	11	5	9	5	475	51.5	8.73	16.41		112		288	Not Found	High	Not Found	Not Found	High	High	Met-loss+Acetyl [N-Term]
P48149	Small ribosomal subunit protein uS8A OS=Drosophila melanogaster OX=7227 GN=RpS15Aa PE=1 SV=2	1.418	100	20.324	33	5	21	5	130	14.8	9.8	38.38	69.4	70.1		260.4	High	High	High	Not Found	High	High
P29327	Small ribosomal subunit protein eS6 OS=Drosophila melanogaster OX=7227 GN=RpS6 PE=1 SV=1	1.109	100	15.385	20	5	13	5	248	28.4	10.74	15.04	116.3	79.7		204	High	High	Peak Found	Not Found	High	High
P41092	Large ribosomal subunit protein uL15 OS=Drosophila melanogaster OX=7227 GN=RpL27A PE=1 SV=2	0.731	100	13.236	22	5	14	5	149	17	10.71	16.5	123.5	70.1		206.4	High	High	Peak Found	Not Found	High	High
P46222	Large ribosomal subunit protein uL5 OS=Drosophila melanogaster OX=7227 GN=RpL11 PE=1 SV=2	1.373	5.145	21.137	22	5	19	5	184	21.1	10.02	30.31	67.9	94.9	36.9	200.4	High	High	High	Peak Found	High	High
Q9VZ23	GTP-binding nuclear protein Ran OS=Drosophila melanogaster OX=7227 GN=Ran PE=1 SV=1	0.96	3.184	21.915	27	5	20	5	216	24.7	7.81	44.78	61.7	61.9	44.3	232.2	High	High	High	High	High	High	Met-loss+Acetyl [N-Term]
Q03334	Small ribosomal subunit protein uS15 OS=Drosophila melanogaster OX=7227 GN=RpS13 PE=1 SV=3	0.966	2.4	12.359	25	5	20	5	151	17.2	10.55	28.65	77.8	58.7	73.4	190.1	High	High	High	High	High	High
P31009	Small ribosomal subunit protein uS5 OS=Drosophila melanogaster OX=7227 GN=RpS2 PE=1 SV=2	0.857	1.839	14.699	16	5	21	5	267	28.9	10.15	37.21	149.3	70.7	30.7	149.3	High	High	High	High	High	High
O61231	Large ribosomal subunit protein uL16 OS=Drosophila melanogaster OX=7227 GN=RpL10 PE=1 SV=1	0.646	1.771	17.129	19	5	21	5	218	25.5	9.85	29.21	136.2	92.8	24.9	146.1	High	High	High	Peak Found	High	High
C0HKA0	Small ribosomal subunit protein uS11A OS=Drosophila melanogaster OX=7227 GN=RpS14a PE=1 SV=1	0.983	1.689	35.592	38	5	33	5	151	16.3	10.35	94.58	76.1	77.1	79.3	167.5	High	High	High	High	High	High
P08928	Lamin Dm0 OS=Drosophila melanogaster OX=7227 GN=Lam PE=1 SV=4		100	10.322	6	4	6	4	622	71.3	6.47	10.36				400	Not Found	Not Found	Not Found	Not Found	High	High
O18404	3-hydroxyacyl-CoA dehydrogenase type-2 OS=Drosophila melanogaster OX=7227 GN=scu PE=1 SV=1	100	100	10.311	21	4	6	4	255	26.9	9.03	8.77		51.9		348.1	Not Found	High	Not Found	Not Found	Not Found	High
P41374	Eukaryotic translation initiation factor 2 subunit 1 OS=Drosophila melanogaster OX=7227 GN=eIF2alpha PE=2 SV=1	100	100	12.602	11	4	6	4	341	38.6	4.94	2.87		118.5		281.5	Not Found	High	Not Found	Not Found	High	High
Q02748	Eukaryotic initiation factor 4A OS=Drosophila melanogaster OX=7227 GN=eIF4A PE=1 SV=3	100	100	14.067	9	4	9	4	403	45.8	5.66	13.89		110.8		289.2	Not Found	High	Not Found	Not Found	High	High
P26686	Serine-arginine protein 55 OS=Drosophila melanogaster OX=7227 GN=B52 PE=1 SV=4	100	100	9.859	9	4	6	4	376	42.8	11.37	8.48		158.4		241.6	Not Found	Peak Found	Peak Found	Not Found	High	High
P19889	Large ribosomal subunit protein uL10 OS=Drosophila melanogaster OX=7227 GN=RpLP0 PE=1 SV=1	100	100	13.962	15	4	6	4	317	34.2	6.95	14.06		63.7		336.3	Not Found	High	Not Found	Not Found	High	High
P29310	14-3-3 protein zeta OS=Drosophila melanogaster OX=7227 GN=14-3-3zeta PE=1 SV=1	1.854	100	16.681	21	5	9	4	248	28.2	4.88	18.16	54.2	129.9		215.8	Not Found	High	Peak Found	Not Found	High	High	Met-loss+Acetyl [N-Term]
P61209	ADP-ribosylation factor 1 OS=Drosophila melanogaster OX=7227 GN=Arf1 PE=1 SV=2	1.376	100	10.94	22	4	7	4	182	20.7	6.58	4.82	52.7	100.7		246.6	Peak Found	High	Peak Found	Not Found	High	High
Q8T3U2	Small ribosomal subunit protein uS12 OS=Drosophila melanogaster OX=7227 GN=RpS23 PE=1 SV=1	0.731	2.924	9.539	25	4	14	4	143	16	10.59	19.08	99.2	71.3	61.5	168	High	High	High	High	High	High
C0HL66	Histone H3.3A OS=Drosophila melanogaster OX=7227 GN=His3.3A PE=1 SV=1	0.847	2.32	8.961	21	4	19	4	136	15.3	11.27	32.05	100.1	78.6	41.9	179.5	High	High	High	High	High	High
P84040	Histone H4 OS=Drosophila melanogaster OX=7227 GN=His4 PE=1 SV=2	0.345	1.819	23.193	39	4	23	4	103	11.4	11.36	56.76	147	48.7	66.8	137.4	High	High	High	High	High	High
P15357	Ubiquitin-ribosomal protein eS31 fusion protein OS=Drosophila melanogaster OX=7227 GN=RpS27A PE=1 SV=2	0.828	1.739	16.009	24	4	15	4	156	17.9	9.77	28.74	107.7	80.6	75.1	136.6	High	High	Peak Found	High	High	High
P19109	ATP-dependent RNA helicase p62 OS=Drosophila melanogaster OX=7227 GN=Rm62 PE=1 SV=3		0.898	11.479	5	4	8	4	719	78.5	9.6	13.53	92.7	49.4	114.9	143	Peak Found	High	Not Found	Peak Found	High	High
Q9VNE9	Large ribosomal subunit protein uL13 OS=Drosophila melanogaster OX=7227 GN=RpL13A PE=1 SV=1	0.613	0.743	10.05	13	4	11	4	205	23.6	11.03	14.69	153	91.6	59.9	95.6	High	High	High	High	Peak Found	High
P20432	Glutathione S-transferase D1 OS=Drosophila melanogaster OX=7227 GN=GstD1 PE=1 SV=1	100	0.703	7.87	16	4	8	4	209	23.9	7.23	11.3		78.6	158.8	162.6	Not Found	High	Peak Found	High	High	High
P36241	Large ribosomal subunit protein eL19 OS=Drosophila melanogaster OX=7227 GN=RpL19 PE=1 SV=2	0.293	0.611	12.258	15	4	15	4	203	24	11	14.84	143.8	36.8	125.1	94.3	High	High	High	High	High	High
P07909	Heterogeneous nuclear ribonucleoprotein A1 OS=Drosophila melanogaster OX=7227 GN=Hrb98DE PE=2 SV=1		100	6.915	13	3	5	3	365	39	9.03	10.16				400	Not Found	Not Found	Not Found	High	High	High
O62619	Pyruvate kinase OS=Drosophila melanogaster OX=7227 GN=Pyk PE=2 SV=2	100	100	10.044	6	3	5	3	533	57.4	7.44	10.48		104.4		295.6	Not Found	High	Not Found	Not Found	High	High
Q7KW39	Probable methylmalonate-semialdehyde/malonate-semialdehyde dehydrogenase [acylating], mitochondrial OS=Drosophila melanogaster OX=7227 GN=CG17896 PE=2 SV=1	100	100	5.938	6	3	3	3	520	55.9	8.35	2.1		242.4		157.6	Not Found	High	Not Found	Not Found	Peak Found	Peak Found
P13469	DNA-binding protein modulo OS=Drosophila melanogaster OX=7227 GN=mod PE=1 SV=2	100	100	8.848	5	3	3	3	542	60.3	5.43	4.33		64.7		335.3	Not Found	Peak Found	Not Found	Not Found	High	High
P55828	Small ribosomal subunit protein uS10 OS=Drosophila melanogaster OX=7227 GN=RpS20 PE=1 SV=1	100	100	8.283	28	3	6	3	120	13.5	10.33	12.49		109.6		290.4	Not Found	High	Peak Found	Not Found	High	High
P38979	Small ribosomal subunit protein uS2 OS=Drosophila melanogaster OX=7227 GN=sta PE=1 SV=3	100	100	7.69	11	3	6	3	270	30.2	4.87	8.65		72.5		327.5	Not Found	High	Not Found	Not Found	High	High
Q9V3P0	Peroxiredoxin 2 OS=Drosophila melanogaster OX=7227 GN=Prx2 PE=1 SV=1	100	100	7.327	15	3	6	3	194	21.7	5.71	4.31		216.2		183.8	Not Found	High	Not Found	Not Found	High	High
Q94518	Nascent polypeptide-associated complex subunit alpha OS=Drosophila melanogaster OX=7227 GN=Nacalpha PE=1 SV=2	100	100	12.921	14	3	7	3	217	23	4.74	13.96		98.9		301.1	Not Found	High	Peak Found	Not Found	High	High	Met-loss [N-Term]
Q9W0P5	UDP-glucose 4-epimerase OS=Drosophila melanogaster OX=7227 GN=Gale PE=1 SV=1	100	100	7.004	8	3	5	3	350	38.7	7.46	4.03		59.1		340.9	Not Found	High	Not Found	Not Found	High	High
P04359	Large ribosomal subunit protein eL32 OS=Drosophila melanogaster OX=7227 GN=RpL32 PE=1 SV=3	0.33	100	6.098	23	3	6	3	134	16	11.4	6.44	148	88.2		163.9	High	High	High	Not Found	Peak Found	High	Met-loss [N-Term]
Q9VTP4	Large ribosomal subunit protein uL1 OS=Drosophila melanogaster OX=7227 GN=RpL10Ab PE=1 SV=2	0.775	3.933	7.756	13	3	7	3	217	24.3	9.86	9.12	52	68.1	43.3	236.6	High	High	High	Peak Found	Peak Found	High
P48588	Small ribosomal subunit protein eS25 OS=Drosophila melanogaster OX=7227 GN=RpS25 PE=1 SV=3	0.507	3.238	12.687	18	3	9	3	117	13.2	10.27	17.24	95.3	45.6	56.3	202.8	High	High	Not Found	Peak Found	High	High
Q24560	Tubulin beta-1 chain OS=Drosophila melanogaster OX=7227 GN=betaTub56D PE=1 SV=2	1.075	2.847	31.558	18	7	19	3	447	50.1	4.86	45.08	58.3	77.2	34.3	230.2	High	High	High	Peak Found	High	High
P48159	Large ribosomal subunit protein uL14 OS=Drosophila melanogaster OX=7227 GN=RpL23 PE=1 SV=2	0.879	2.444	7.527	19	3	13	3	140	14.9	10.83	17.68	88.7	66.7	90.8	153.8	High	High	High	High	High	High
P02283	Histone H2B OS=Drosophila melanogaster OX=7227 GN=His2B PE=1 SV=2	0.293	2.254	17.024	24	3	14	3	123	13.7	10.35	33.85	113.6	35.9	97	153.5	High	High	Peak Found	High	High	High
Q9VS34	Large ribosomal subunit protein eL18 OS=Drosophila melanogaster OX=7227 GN=RpL18 PE=1 SV=1	0.666	2.158	9.39	13	3	9	3	188	21.7	11.53	14.69	146.7	108.4	44.5	100.4	High	High	High	Peak Found	High	High
P02572	Actin-42A OS=Drosophila melanogaster OX=7227 GN=Act42A PE=1 SV=3	1.147	1.589	69.184	34	12	57	3	376	41.8	5.48	121.6	66.4	55.1	74	204.6	High	High	High	High	High	High
Q9VWG3	Small ribosomal subunit protein eS10B OS=Drosophila melanogaster OX=7227 GN=RpS10b PE=1 SV=2	0.411	1.175	12.072	13	3	6	3	160	17.9	9.8	11.98	116.1	48.9	70.5	164.5	Peak Found	High	Not Found	Peak Found	High	High
Q9W141	Putative ATP synthase subunit f, mitochondrial OS=Drosophila melanogaster OX=7227 GN=ATPsynF PE=3 SV=1	0.347	1.081	9.328	31	3	7	3	107	12.5	10.1	9.23	176.8	75.9	54.8	92.5	High	Peak Found	High	High	Peak Found	High	Met-loss [N-Term]
P02255	Histone H1 OS=Drosophila melanogaster OX=7227 GN=His1 PE=1 SV=1	0.334	0.979	17.536	20	3	11	3	256	26.3	10.54	22.9	125.9	67	41	166.2	High	High	Not Found	High	High	High	Met-loss+Acetyl [N-Term]
P53501	Actin-57B OS=Drosophila melanogaster OX=7227 GN=Act57B PE=1 SV=1	1.056	0.925	51.448	32	12	44	3	376	41.8	5.39	81.91	55.3	58.4	121.8	164.5	High	High	High	High	High	High
O02195	Eukaryotic translation initiation factor 3 subunit I OS=Drosophila melanogaster OX=7227 GN=eIF3i PE=1 SV=1			7.274	8	2	3	2	326	36.1	5.34	7.73					Not Found	High	Not Found	Not Found	High	High
P52295	Importin subunit alpha OS=Drosophila melanogaster OX=7227 GN=Pen PE=1 SV=2			8.554	5	2	2	2	522	57.8	5.35	5.22					Not Found	High	Not Found	Not Found	Not Found	High
P32234	GTP-binding protein 128up OS=Drosophila melanogaster OX=7227 GN=128up PE=2 SV=2		100	5.449	7	2	4	2	368	41.1	8.6	8.44				400	Not Found	Not Found	Not Found	Not Found	High	High
Q9VCK0	Eukaryotic translation initiation factor 3 subunit D-1 OS=Drosophila melanogaster OX=7227 GN=eIF3d1 PE=1 SV=1		100	3.455	3	2	3	2	560	63.8	7.02	0				400	Not Found	Not Found	Not Found	Not Found	High	High
P20480	Protein claret segregational OS=Drosophila melanogaster OX=7227 GN=ncd PE=1 SV=1		100	3.22	3	2	2	2	700	77.4	9.17	2.13				400	Not Found	Not Found	Not Found	Not Found	Peak Found	High
P48601	26S proteasome regulatory subunit 4 OS=Drosophila melanogaster OX=7227 GN=Rpt2 PE=1 SV=2	100	100	3.783	5	2	3	2	439	49.3	6.58	3.46		130.2		269.8	Not Found	Peak Found	Not Found	Not Found	High	High
P29843	Heat shock 70 kDa protein cognate 1 OS=Drosophila melanogaster OX=7227 GN=Hsc70-1 PE=1 SV=1	100	100	37.779	12	8	68	2	641	70.6	5.49	152.21		133.5		266.5	Not Found	High	Not Found	Not Found	Not Found	High
Q08473	RNA-binding protein squid OS=Drosophila melanogaster OX=7227 GN=sqd PE=1 SV=3	100	100	5.132	7	2	3	2	344	36.2	7.46	0		102.1		297.9	Not Found	High	Not Found	Not Found	Peak Found	High
Q9VMU4	Large ribosomal subunit protein eL43 OS=Drosophila melanogaster OX=7227 GN=RpL37A PE=1 SV=3	100	100	5.896	18	2	7	2	92	10.3	10.61	15.51		136.8		263.2	Not Found	High	High	Not Found	High	High
Q9VSL7	Zinc transporter foi OS=Drosophila melanogaster OX=7227 GN=foi PE=1 SV=3	100	100	9.242	4	2	4	2	706	77.3	6.42	11.38		118.3		281.7	Not Found	High	Not Found	Not Found	Not Found	High
A1Z6H7	Nuclear pore membrane glycoprotein 210 OS=Drosophila melanogaster OX=7227 GN=Gp210 PE=1 SV=1	100	100	4.87	1	2	2	2	1876	209.7	6.47	4.1		113.1		286.9	Not Found	Peak Found	Not Found	Not Found	Peak Found	High
Q9W3W8	Large ribosomal subunit protein uL22 OS=Drosophila melanogaster OX=7227 GN=RpL17 PE=1 SV=1	100	100	7.514	11	2	5	2	186	21.6	10.3	12.68		198.2		201.8	Not Found	High	Not Found	High	High	High
Q9I7S8	Bifunctional phosphoribosylaminoimidazole carboxylase/phosphoribosylaminoimidazole succinocarboxamide synthetase OS=Drosophila melanogaster OX=7227 GN=Paics PE=1 SV=2	100	100	4.141	5	2	3	2	429	47.3	8.07	2.15		145.7		254.3	Not Found	Peak Found	Not Found	Not Found	High	High
Q95029	Cathepsin L1 OS=Drosophila melanogaster OX=7227 GN=CtsL1 PE=2 SV=2	100	100	6.553	6	2	4	2	371	41.6	7.21	4.05		74		326	Not Found	High	Not Found	Not Found	High	High
P04146	Copia protein OS=Drosophila melanogaster OX=7227 GN=GIP PE=1 SV=3	0.814	100	5.512	1	2	4	2	1409	162.7	8.48	7.49	206.3	139.4		54.3	High	High	Not Found	Not Found	Not Found	Peak Found
P84051	Histone H2A OS=Drosophila melanogaster OX=7227 GN=His2A PE=1 SV=2	0.273	6.328	5.277	13	2	10	2	124	13.4	10.73	15.81	112.5	45.1	96.3	146.1	High	High	High	High	High	High
P49630	Large ribosomal subunit protein eL36 OS=Drosophila melanogaster OX=7227 GN=RpL36 PE=1 SV=1	0.157	2.983	10.997	17	2	5	2	115	13.5	11.37	8.83	141.2	27.1	53.3	178.4	High	Peak Found	High	Peak Found	High	High
Q9W334	Small ribosomal subunit protein eS28 OS=Drosophila melanogaster OX=7227 GN=RpS28b PE=1 SV=2	0.58	2.482	5.358	28	2	4	2	65	7.5	10.37	9.14	80.2	75.9	51.9	192	Peak Found	Peak Found	High	Peak Found	High	High	Acetyl [N-Term]
Q9VXX8	Large ribosomal subunit protein eL37A OS=Drosophila melanogaster OX=7227 GN=RpL37-1 PE=1 SV=1	0.436	1.791	3.753	15	2	8	2	93	10.6	11.69	7.32	149.9	62.5	65.9	121.8	High	High	High	High	High	High
Q9VH69	Small ribosomal subunit protein uS14 OS=Drosophila melanogaster OX=7227 GN=RpS29 PE=1 SV=1	0.409	1.059	8.324	29	2	12	2	56	6.6	9.61	17.04	142.1	47.2	78.1	132.5	High	High	High	High	High	High
Q24186	Small ribosomal subunit protein uS7A OS=Drosophila melanogaster OX=7227 GN=RpS5a PE=1 SV=1	100	0.692	6.286	8	2	4	2	228	25.4	8.63	7.42		33.8	167	199.2	Not Found	High	Not Found	Peak Found	High	High
Q24319	Dolichyl-diphosphooligosaccharide--protein glycosyltransferase 48 kDa subunit OS=Drosophila melanogaster OX=7227 GN=Ost48 PE=2 SV=2	0.356	0.409	5.415	5	2	4	2	449	50	5.59	8.61	183.2	54.7	108.4	53.7	High	High	Peak Found	Peak Found	Peak Found	High
Q9W0S7	Staphylococcal nuclease domain-containing protein 1 OS=Drosophila melanogaster OX=7227 GN=Tudor-SN PE=1 SV=1	0.378	0.354	5.324	3	2	5	2	926	103	8.05	11.49	147.6	60.7	123.7	68	Peak Found	Peak Found	Peak Found	High	High	High	Met-loss+Acetyl [N-Term]
P25161	Probable 26S proteasome non-ATPase regulatory subunit 3 OS=Drosophila melanogaster OX=7227 GN=Rpn3 PE=2 SV=1	0.275	0.181	5.361	5	2	3	2	494	56	9	3.78	204.4	56.2	118	21.4	Peak Found	High	Peak Found	Peak Found	Not Found	High
P16371	Protein groucho OS=Drosophila melanogaster OX=7227 GN=gro PE=1 SV=3		0.01	10.271	4	2	3	2	730	80.2	7.17	8.54			400		High	Not Found	Not Found	High	Not Found	Not Found
Q9V3I2	Ras-related protein Rab5 OS=Drosophila melanogaster OX=7227 GN=Rab5 PE=1 SV=1	100	0.01	3.349	8	2	3	2	219	23.9	8.41	5.39		112.8	287.2		Not Found	High	Not Found	Peak Found	Not Found	High

## Sheet: Legend
Accession	Accession number in the database
Description	Protein description
Hsp	Abundance ratio between Anti-Hsc70 / Control Antibody samples in naïve cells
Abundance Ratio: (Xpress, Sample) / (Xpress, Control)	Abundance ratio between Anti-Hsc70 / Control Antibody samples in Xpress cells
Sum PEP Score	Protein identification score
Coverage [%]	sequence coverage (all the runs together)
# Peptides	number of identified peptides
# PSMs	number of PSM (peptide spectral matches)
# Unique Peptides	number of peptides specific of the identified protein
# AAs	number of amino acid of the protein								Samples
MW [kDa]	MW of the protein
calc. pI	predicted IP of the protein
Score Sequest HT: Sequest HT	Identification score using the sequest software
Abundances (Grouped): Naive, Control	Abundance for all the run of naive cell, IP using anti Hsc70
Abundances (Grouped): Naive, Sample	Abundance for all the run of naive cell, IP using control antibody
Abundances (Grouped): Xpress, Control	Abundance for all the run of XPress cell, IP using anti Hsc72
Abundances (Grouped): Xpress, Sample	Abundance for all the run of Xpress cell cell, IP using control antibody
Found in Sample: [S8] F8: Control, Naive	Identification score using the sequest software
Found in Sample: [S6] F6: Sample, Naive	Protein identification confidence value in the File
Found in Sample: [S7] F7: Sample, Naive	Protein identification confidence value in the File
Found in Sample: [S5] F5: Control, Xpress	Protein identification confidence value in the File
Found in Sample: [S3] F3: Sample, Xpress	Protein identification confidence value in the File
Found in Sample: [S4] F4: Sample, Xpress	Protein identification confidence value in the File
Modifications	protein modifications

## Sheet: Network analysis
		Naive cells												Xpress cells
