# Supplementary material for: Hsc70-4: An unanticipated mediator of dsRNA internalization in Drosophila
Source: Sci Adv. 2025 May 16;11(20):eadv1286. doi: 10.1126/sciadv.adv1286 (PMC12083535; doi:10.1126/sciadv.adv1286)
Supplement: Supplementary file 2 — Tables S1 to S5 [file sciadv.adv1286_tables_s1_to_s5.zip › adv1286_table_s4.xlsx]

## Sheet: Proteins
Table S4. Proteins detected in proteomics analysis of total mebrane extracts from S2naive and S2Xpress cells (Fig. S4A)
Protein description					identification (whole analysis)
Accession	Description	MW [kDa]	calc. pI	# AAs	Sum PEP Score	Coverage	# Peptides	# PSMs	# Unique Peptides	# Protein Groups	Protein FDR Confidence	Score Mascot	S2naive_1 (Szn1)	S2naive_2 (Szn2)	S2Xpress_1 (Xp1)	S2Xpress_2 (Xp2)
Q9V436	26S proteasome regulatory complex subunit p30 OS=Drosophila melanogaster GN=Rpn12 PE=2 SV=1	30.2	6.06	264	764.11	91.7339	79	759	76	1	High	25817	High	High	High	High
O18404	3-hydroxyacyl-CoA dehydrogenase type-2 OS=Drosophila melanogaster GN=scu PE=1 SV=1	26.9	9.03	255	301.492	90.6542	40	957	39	1	High	19776	High	High	High	High
O02649	60 kDa heat shock protein, mitochondrial OS=Drosophila melanogaster GN=Hsp60 PE=1 SV=3	60.8	5.49	573	704.87	90.4255	69	3382	69	1	High	125084	High	High	High	High
P08570	60S acidic ribosomal protein P1 OS=Drosophila melanogaster GN=RpLP1 PE=1 SV=2	11.5	4.41	112	346.909	88.2883	32	601	32	1	High	21858	High	High	High	High
P05389	60S acidic ribosomal protein P2 OS=Drosophila melanogaster GN=RpLP2 PE=1 SV=1	11.8	4.7	113	271.734	87.8049	28	1246	25	1	High	38852	High	High	High	High
P50887	60S ribosomal protein L22 OS=Drosophila melanogaster GN=RpL22 PE=1 SV=2	30.6	10.11	299	173.859	87.2093	16	247	16	1	High	9532	High	High	High	High
Q26365	ADP,ATP carrier protein OS=Drosophila melanogaster GN=sesB PE=2 SV=4	34.2	9.8	312	546.226	85.098	53	845	53	1	High	32833	High	High	High	High
P61209	ADP-ribosylation factor 1 OS=Drosophila melanogaster GN=Arf79F PE=2 SV=2	20.7	6.58	182	190.967	84.8958	30	310	29	1	High	8414	High	High	High	High
Q9VHV5	ADP-ribosylation factor-like protein 8 OS=Drosophila melanogaster GN=Gie PE=1 SV=1	21.2	7.21	186	204.578	84.6535	28	760	5	1	High	21607	High	High	High	High
Q7JV70	Arc2 OS=Drosophila melanogaster GN=Arc2 PE=2 SV=1	22.6	6.42	193	290.026	84.2697	33	492	33	1	High	15890	High	High	Not Found	Not Found
Q9VV75	AT02348p OS=Drosophila melanogaster GN=CG4169 PE=2 SV=1	45.4	9.44	440	864.035	83.9442	74	614	74	1	High	21258	High	High	High	High
Q8T4C9	AT03632p OS=Drosophila melanogaster GN=CG6310 PE=2 SV=1	22.4	9.31	193	227.957	83.4171	28	162	28	1	High	4904	High	High	High	High
Q8T481	AT11343p OS=Drosophila melanogaster GN=CG32022 PE=2 SV=1	19.8	9.85	178	118.633	83.2215	11	81	11	1	High	2707	High	High	Not Found	Not Found
P35381	ATP synthase subunit alpha, mitochondrial OS=Drosophila melanogaster GN=blw PE=1 SV=2	59.4	9.01	552	118.516	82.9787	13	541	13	1	High	16092	High	High	High	High
Q94516	ATP synthase subunit b, mitochondrial OS=Drosophila melanogaster GN=ATPsyn-b PE=2 SV=2	27.3	8.72	243	61.617	82.659	10	67	10	1	High	1042	High	High	High	High
L0MQ04	ATP synthase subunit beta OS=Drosophila melanogaster GN=ATPsyn-beta PE=3 SV=1	54.6	5.27	511	436.473	82.5832	34	640	34	1	High	20254	High	High	High	High
Q24251	ATP synthase subunit d, mitochondrial OS=Drosophila melanogaster GN=ATPsyn-d PE=2 SV=2	20.2	6.55	178	474.575	82.0455	41	626	41	1	High	25371	High	High	High	High
O01666	ATP synthase subunit gamma, mitochondrial OS=Drosophila melanogaster GN=ATPsyn-gamma PE=2 SV=2	32.9	9.22	297	392.4	81.9149	45	1131	45	1	High	48205	High	High	High	High
Q24439	ATP synthase subunit O, mitochondrial OS=Drosophila melanogaster GN=Oscp PE=2 SV=2	22.4	9.63	209	215.695	80.9735	29	271	29	1	High	7865	High	High	High	High
Q9VHP0	ATP-dependent RNA helicase bel OS=Drosophila melanogaster GN=bel PE=1 SV=1	85	7.53	798	333.102	80.829	31	782	31	1	High	27959	High	High	High	High
Q9Y125	BcDNA.GH08312 OS=Drosophila melanogaster GN=Sap-r PE=2 SV=1	105.9	4.97	953	553.527	80.3738	41	298	41	1	High	11629	High	High	High	High
Q9V3I1	BcDNA.LD08534 OS=Drosophila melanogaster GN=dUTPase PE=1 SV=1	19.9	5.47	188	409.217	80.3309	45	310	45	1	High	10116	High	High	High	High
Q7KM15	Beta NAC homolog OS=Drosophila melanogaster GN=bic PE=2 SV=1	17.7	7.49	169	653.502	80.1636	64	618	61	1	High	20273	High	High	High	High
Q95T12	Calcium channel flower OS=Drosophila melanogaster GN=fwe PE=1 SV=1	20.6	6.51	194	527.469	79.9043	49	763	49	1	High	26276	High	High	High	High
Q9VAL7	Calnexin 99A, isoform A OS=Drosophila melanogaster GN=Cnx99A PE=2 SV=2	68	4.84	605	108.423	79.8077	14	197	13	1	High	3944	High	High	High	High
Q11002	Calpain-A OS=Drosophila melanogaster GN=CalpA PE=1 SV=2	93.9	4.96	828	169.089	79.717	19	377	19	1	High	8635	High	High	High	Not Found
Q9VZI1	Calponin-like protein Chd64 OS=Drosophila melanogaster GN=Chd64 PE=2 SV=2	20.6	8.43	188	260.677	79.4355	24	839	24	1	High	28301	High	High	High	High
P29413	Calreticulin OS=Drosophila melanogaster GN=Crc PE=1 SV=2	46.8	4.58	406	110.256	78.3505	16	230	16	1	High	5367	High	High	High	High
M9NFF8	Cdc42, isoform C OS=Drosophila melanogaster GN=Cdc42 PE=3 SV=1	21.4	7.14	191	41.33	77.7778	5	51	5	1	High	2224	High	High	High	High
Q9VY92	CG11151, isoform A OS=Drosophila melanogaster GN=CG11151 PE=4 SV=1	12.4	9.11	115	84.965	77.7027	14	176	14	1	High	4204	High	High	High	High
Q9VNF3	CG12171 OS=Drosophila melanogaster GN=CG12171 PE=2 SV=1	26.9	7.5	257	282.467	76.7857	31	597	31	1	High	25211	High	High	High	Not Found
Q7JXF7	CG12918 OS=Drosophila melanogaster GN=sel PE=2 SV=1	21.3	4.7	189	197.071	76.7123	20	411	20	1	High	14996	High	High	High	High
Q9W0M4	CG13887, isoform B OS=Drosophila melanogaster GN=CG13887 PE=2 SV=1	26.1	9.32	228	127.619	76.5854	20	250	20	1	High	9077	High	High	High	High
Q9VWG1	CG14207, isoform A OS=Drosophila melanogaster GN=HspB8 PE=2 SV=1	20.8	5.94	183	51.042	76.378	9	92	9	1	High	2796	High	High	High	High
Q9VR55	CG14613, isoform A OS=Drosophila melanogaster GN=CG14613 PE=2 SV=1	26.6	9.42	241	155.595	76.3314	14	174	14	1	High	5824	High	High	Not Found	High
A1Z7Z4	CG1648, isoform B OS=Drosophila melanogaster GN=CG1648 PE=4 SV=1	24.2	9.09	232	727.419	76.0112	75	590	72	1	High	20860	High	High	High	High
A1Z803	CG1665 OS=Drosophila melanogaster GN=CG1665-RA PE=2 SV=1	38.1	8.54	340	182.682	75.9615	39	814	39	1	High	21856	High	High	High	High
Q7K2L7	CG17765 OS=Drosophila melanogaster GN=CG17765 PE=1 SV=1	22.5	4.86	199	52.529	75.9259	11	31	11	1	High	775	High	High	High	High
M9PEW1	CG18815, isoform E OS=Drosophila melanogaster GN=CG18815 PE=4 SV=1	25	6.52	232	98.947	75.6014	16	239	15	1	High	6767	High	High	Not Found	High
Q5U191	CG1882, isoform A OS=Drosophila melanogaster GN=CG1882 PE=2 SV=1	50.3	7.56	454	110.112	75.1592	9	184	9	1	High	4974	High	High	High	Not Found
Q9VNI9	CG2023 OS=Drosophila melanogaster GN=CG2023 PE=2 SV=1	25.7	6.55	227	467.837	74.7204	37	300	19	1	High	9165	High	High	Not Found	Not Found
Q9VPR1	CG2789 OS=Drosophila melanogaster GN=CG2789 PE=2 SV=1	20.1	9.45	185	104.242	74.4681	12	41	12	1	High	1373	High	High	High	High
Q7K0B6	CG30000 OS=Drosophila melanogaster GN=GstT1 PE=2 SV=1	26.6	8.97	228	314.913	74.2291	33	195	16	1	High	6030	High	High	High	High
A1Z7X7	CG30005 OS=Drosophila melanogaster GN=GstT2 PE=3 SV=2	26.6	8.88	228	343.479	73.5772	29	156	29	1	High	6734	High	High	High	High
Q9W3T9	CG3040 OS=Drosophila melanogaster GN=CG3040 PE=2 SV=2	26.9	8.03	238	282.742	73.5562	25	171	25	1	High	5174	High	High	High	High
Q9VEG8	CG31249 OS=Drosophila melanogaster GN=CG7477 PE=2 SV=2	28.4	7.99	250	66.477	73.2026	8	120	8	1	High	3013	High	High	Not Found	Not Found
A1Z6Q0	CG3287, isoform B OS=Drosophila melanogaster GN=koi PE=4 SV=1	51.7	9.1	449	52.401	73.2026	8	109	8	1	High	3024	High	High	High	High
Q6IGW6	CG34200 OS=Drosophila melanogaster GN=CG34200 PE=4 SV=1	5.9	9.42	52	123.121	73.0769	12	131	9	1	High	4372	High	High	Not Found	Not Found
Q8IRR0	CG3566, isoform B OS=Drosophila melanogaster GN=CG3566 PE=3 SV=3	12.9	8.66	117	171.742	73.0769	22	310	22	1	High	9117	High	High	High	High
Q9W125	CG3683 protein OS=Drosophila melanogaster GN=NDUFA8 PE=2 SV=1	19.8	6.87	175	380.931	72.963	44	178	44	1	High	5361	High	High	High	High
Q9VFF0	CG3731, isoform A OS=Drosophila melanogaster GN=CG3731 PE=2 SV=2	51.8	6	470	14.513	72.7273	3	8	3	1	High	271	High	High	High	High
Q8MRW1	CG40042 OS=Drosophila melanogaster GN=CG40042 PE=2 SV=1	22.1	9	206	514.434	72.5971	41	742	41	1	High	27107	High	High	Not Found	Not Found
Q9VYM7	CG42258, isoform C OS=Drosophila melanogaster GN=CG15926 PE=4 SV=2	47.7	4.93	465	512.854	72.3127	40	359	26	1	High	12093	High	High	Not Found	High
Q9VRL0	CG4769, isoform A OS=Drosophila melanogaster GN=CG4769 PE=2 SV=1	33.7	8.53	307	192.838	72.3005	18	436	18	1	High	13657	High	High	High	High
Q9VX77	CG5010 OS=Drosophila melanogaster GN=CG5010 PE=2 SV=1	17.3	8.87	170	92.765	72.2222	14	241	14	1	High	8240	High	High	High	High
E1JI84	CG5021, isoform C OS=Drosophila melanogaster GN=CG5021 PE=4 SV=1	25.5	7.87	223	151.56	72.0238	20	191	20	1	High	4655	High	High	High	Not Found
Q9VPD6	CG5059, isoform A OS=Drosophila melanogaster GN=CG5059 PE=2 SV=1	22.5	6.83	201	137.876	71.9298	19	191	19	1	High	3853	High	High	Not Found	Not Found
A1ZB83	CG5174, isoform B OS=Drosophila melanogaster GN=CG5174 PE=4 SV=1	39.3	5	355	162.535	71.7593	16	235	16	1	High	4491	High	High	High	High
A1ZB79	CG5174, isoform M OS=Drosophila melanogaster GN=CG5174 PE=4 SV=2	21.9	5.11	202	108.909	71.7391	18	359	18	1	High	10076	High	High	High	High
Q9W1I7	CG5554 OS=Drosophila melanogaster GN=CG5554 PE=2 SV=1	36.3	4.59	323	305.591	71.7153	38	354	38	1	High	8138	High	High	High	High
Q9VX36	CG5703 OS=Drosophila melanogaster GN=CG5703 PE=3 SV=1	26.8	6.9	242	105.72	71.5976	16	56	16	1	High	1850	High	High	High	High
Q9VEY5	CG5903 OS=Drosophila melanogaster GN=CG5903 PE=2 SV=1	24.5	8.78	226	215.216	71.521	30	287	30	1	High	4357	High	High	High	High
O76742	CG5915 protein OS=Drosophila melanogaster GN=Rab7 PE=2 SV=1	23.3	5.47	207	173.464	71.2934	26	269	26	1	High	11345	High	High	Not Found	Not Found
Q9VK60	CG6180 OS=Drosophila melanogaster GN=CG6180 PE=2 SV=2	28.7	8.82	257	779.61	71.134	74	729	74	1	High	25739	High	High	High	High
Q9VXV1	CG6299, isoform A OS=Drosophila melanogaster GN=CG6299 PE=2 SV=1	22.9	6.55	205	472.466	70.936	40	393	40	1	High	12366	High	High	Not Found	Not Found
Q9VXU7	CG6308 OS=Drosophila melanogaster GN=CG6308 PE=2 SV=1	21.9	9.31	191	287.537	70.9193	40	153	40	1	High	4494	High	High	Not Found	High
Q7JXC4	CG6459 OS=Drosophila melanogaster GN=P32 PE=2 SV=1	29	5.08	263	480.479	70.903	43	221	43	1	High	8302	High	High	Not Found	Not Found
Q9VJZ6	CG6523 OS=Drosophila melanogaster GN=CG6523 PE=2 SV=1	23.6	4.86	216	156.824	70.8861	23	185	23	1	High	6079	High	High	Not Found	Not Found
Q7KSQ0	CG6782, isoform A OS=Drosophila melanogaster GN=sea PE=2 SV=1	34.1	9.42	317	304.239	70.7589	32	240	32	1	High	7091	High	High	High	Not Found
Q9W392	CG7033 OS=Drosophila melanogaster GN=CG7033 PE=2 SV=2	58	5.85	535	218.904	70.5882	33	454	33	1	High	11826	High	High	High	High
Q9VD02	CG7054 OS=Drosophila melanogaster GN=CG7054 PE=1 SV=1	19.8	5.21	179	674.658	70.5793	70	899	63	1	High	30214	High	High	High	Not Found
Q9VEH2	CG7523 OS=Drosophila melanogaster GN=CG7523 PE=4 SV=1	29.1	7.23	260	131.105	70.4036	17	122	17	1	High	3294	High	High	High	High
Q9VAI4	CG7593 OS=Drosophila melanogaster GN=CG7593 PE=2 SV=1	23.4	8.56	202	44.45	70.0599	8	29	8	1	High	1136	High	High	High	High
Q9VAA6	CG7950, isoform A OS=Drosophila melanogaster GN=CG34317-RA PE=2 SV=3	16.7	4.5	158	79.857	70.0508	12	61	12	1	High	1998	High	High	High	High
Q7JR49	CG8029, isoform A OS=Drosophila melanogaster GN=VhaAC45 PE=2 SV=1	41.1	5.1	379	91.707	70	14	49	14	1	High	1308	High	High	High	High
Q9VHC8	CG8149 OS=Drosophila melanogaster GN=CG8149 PE=2 SV=1	32.9	6.24	308	415.918	69.8413	40	189	39	1	High	6838	High	High	High	High
Q7K3J0	CG8258 OS=Drosophila melanogaster GN=CG8258 PE=2 SV=1	59.4	5.31	546	245.501	69.8061	31	212	31	1	High	6418	High	High	High	High
A1ZA64	CG8299 OS=Drosophila melanogaster GN=CG8299 PE=3 SV=1	27.7	4.91	260	190.888	69.5946	23	510	6	1	High	18365	High	High	High	High
Q7JZE1	CG8315 OS=Drosophila melanogaster GN=Pex11 PE=2 SV=1	27.1	9.66	241	68.045	69.3548	9	63	9	1	High	2489	High	High	High	High
A1Z9M2	CG8331 OS=Drosophila melanogaster GN=CG8331 PE=4 SV=1	20.3	7.8	178	99.658	69.3333	13	28	13	1	High	1082	High	High	High	High
Q9W0H3	CG9186, isoform A OS=Drosophila melanogaster GN=CG9186 PE=2 SV=1	35.7	6.8	307	158.944	69.2946	19	346	19	1	High	9043	High	High	High	High
Q9VIK1	CG9318, isoform A OS=Drosophila melanogaster GN=CG9318 PE=2 SV=1	74.6	7.77	659	516.637	69.2884	51	495	51	1	High	15330	High	High	Not Found	Not Found
Q9W4K0	CHOp24 OS=Drosophila melanogaster GN=CHOp24 PE=2 SV=1	23.2	5.76	208	127.965	69.281	12	209	12	1	High	7102	High	High	High	High
Q9NBD7	CLIP-associating protein OS=Drosophila melanogaster GN=chb PE=1 SV=1	165.5	8.91	1491	115.931	69.2708	18	100	18	1	High	3137	High	High	High	High
Q9VQG4	Congested-like trachea protein OS=Drosophila melanogaster GN=colt PE=2 SV=1	32.9	9.51	306	10.049	69.2308	3	7	3	1	High	121	High	High	High	High
Q9W3W4	COQ7 OS=Drosophila melanogaster GN=COQ7 PE=2 SV=2	24.1	6.96	219	87.685	69.1099	12	224	11	1	High	5963	High	High	Not Found	High
Q9VAP3	CTL-like protein 2 OS=Drosophila melanogaster GN=CG11880 PE=3 SV=1	90.6	8.6	796	249.402	68.8953	25	370	25	1	High	13106	High	High	Not Found	Not Found
Q9V4N3	Cytochrome b5 OS=Drosophila melanogaster GN=Cyt-b5 PE=2 SV=1	15.2	5.05	134	538.183	68.6589	52	356	51	1	High	12548	High	High	High	High
Q9VQ29	Cytochrome b-c1 complex subunit Rieske, mitochondrial OS=Drosophila melanogaster GN=RFeSP PE=2 SV=3	24.9	8.68	230	333.079	68.5714	40	155	40	1	High	4825	High	High	High	High
P00408	Cytochrome c oxidase subunit 2 OS=Drosophila melanogaster GN=mt:CoII PE=3 SV=1	26.2	5.1	228	157.554	68.5714	20	174	20	1	High	4654	High	High	High	High
Q9VIQ8	Cytochrome c oxidase subunit IV, isoform A OS=Drosophila melanogaster GN=CoIV PE=2 SV=1	20.5	8.25	182	236.151	68.5714	26	125	26	1	High	3914	High	High	High	Not Found
Q9VMB9	Cytochrome c oxidase subunit Vb OS=Drosophila melanogaster GN=CoVb PE=2 SV=1	13.6	8.69	120	100.974	68.5446	17	119	17	1	High	2361	High	High	Not Found	High
P84029	Cytochrome c-2 OS=Drosophila melanogaster GN=Cyt-c-p PE=1 SV=2	11.7	9.57	108	134.221	68.2353	20	134	20	1	High	2806	High	High	High	High
Q9VBI2	Dak1, isoform A OS=Drosophila melanogaster GN=Dak1 PE=2 SV=1	27.8	8	253	592.046	68.2028	58	672	48	1	High	22644	High	High	Not Found	Not Found
Q9VSU6	Dihydropteridine reductase OS=Drosophila melanogaster GN=Dhpr PE=2 SV=1	24.5	6.34	235	514.828	68.0715	58	563	58	1	High	17916	High	High	Not Found	Not Found
O18335	Drab11 OS=Drosophila melanogaster GN=Rab11 PE=2 SV=1	24.2	5.73	214	250.423	67.7885	20	507	20	1	High	13617	High	High	High	High
Q9V3I2	Drab5 OS=Drosophila melanogaster GN=Rab5 PE=2 SV=1	23.9	8.41	219	167.269	67.7003	22	184	22	1	High	5248	High	High	Not Found	Not Found
Q8WR08	Dystroglycan type I OS=Drosophila melanogaster GN=Dg PE=2 SV=1	129.5	5.29	1179	356.765	67.5824	40	328	40	1	High	10138	High	High	High	Not Found
Q7JZD3	Eb1, isoform A OS=Drosophila melanogaster GN=Eb1 PE=2 SV=1	32.6	5.34	291	491.138	67.5781	42	525	42	1	High	16548	High	High	High	High
Q9NJH0	Elongation factor 1-gamma OS=Drosophila melanogaster GN=Ef1gamma PE=2 SV=2	48.9	7.05	431	332.905	67.2886	41	202	41	1	High	6073	High	High	High	High
Q9W2D9	Eukaryotic translation initiation factor 3 subunit K OS=Drosophila melanogaster GN=CG10306 PE=2 SV=1	25.6	6.43	222	84.654	67.2065	11	34	11	1	High	823	High	High	High	High
Q7KRU8	Ferritin 1 heavy chain homologue, isoform A OS=Drosophila melanogaster GN=Fer1HCH PE=2 SV=1	23.1	5.87	205	238.124	67.1171	16	197	16	1	High	6609	High	High	High	High
O18332	FI01544p OS=Drosophila melanogaster GN=Rab1 PE=2 SV=1	22.7	5.47	205	371.199	67.053	40	238	40	1	High	7526	High	High	High	High
Q7KJ73	FI02814p OS=Drosophila melanogaster GN=Tsp42Ee PE=2 SV=1	24.8	7.11	228	147.313	67.0379	21	230	21	1	High	7884	High	High	High	High
Q7KB18	FI02870p OS=Drosophila melanogaster GN=Jheh2 PE=2 SV=1	52	7.68	463	57.763	66.8203	10	55	10	1	High	2363	High	High	High	High
O18333	GH01619p OS=Drosophila melanogaster GN=Rab2 PE=2 SV=1	23.5	6.39	213	217.935	66.7308	27	76	27	1	High	2265	High	High	High	High
Q9W4A0	GH11193p OS=Drosophila melanogaster GN=Rab18 PE=2 SV=1	22.1	5.36	197	510.457	66.6667	49	1887	6	1	High	67396	High	High	Not Found	Not Found
Q8IRD3	Glutathione peroxidase OS=Drosophila melanogaster GN=PHGPx PE=2 SV=1	26.2	8.76	238	494.816	66.582	58	560	56	1	High	16837	High	High	High	High
Q9VGA0	Glutathione S transferase D9 OS=Drosophila melanogaster GN=GstD9 PE=3 SV=1	25.4	5.34	218	69.599	66.3717	10	184	9	1	High	6811	High	High	High	Not Found
A1ZB71	Glutathione S transferase E6 OS=Drosophila melanogaster GN=GstE6 PE=3 SV=1	25	6.23	222	100.091	66.3594	16	88	16	1	High	2504	High	High	Not Found	Not Found
P20432	Glutathione S-transferase 1-1 OS=Drosophila melanogaster GN=GstD1 PE=1 SV=1	23.9	7.23	209	176.18	66.3462	30	136	27	1	High	3913	High	High	High	High
Q9VF27	GM02062p OS=Drosophila melanogaster GN=ND23 PE=2 SV=1	24.6	5.88	217	169.929	66.3366	20	54	20	1	High	1677	High	High	Not Found	Not Found
O97066	GM04682p OS=Drosophila melanogaster GN=twr PE=2 SV=1	21	8.85	185	111.054	66.171	10	95	10	1	High	2090	High	High	High	High
Q9VSN9	GM04779p OS=Drosophila melanogaster GN=SrpRbeta PE=2 SV=2	27.1	8.97	244	304.628	66.0517	35	151	34	1	High	4811	High	High	High	Not Found
P48604	GrpE protein homolog, mitochondrial OS=Drosophila melanogaster GN=Roe1 PE=2 SV=2	23.9	8.5	213	86.065	65.5462	14	48	14	1	High	1138	High	High	Not Found	High
O77460	Inorganic pyrophosphatase OS=Drosophila melanogaster GN=Nurf-38 PE=1 SV=3	37.9	7.01	338	360.737	65.3846	41	251	40	1	High	8659	High	High	High	High
P29613	Isoform A of Triosephosphate isomerase OS=Drosophila melanogaster GN=Tpi	37.9	7.64	348	45.89	65.2174	7	108	7	1	High	1994	High	High	High	High
Q9GQQ0	Isoform C of Protein spinster OS=Drosophila melanogaster GN=spin	66.1	6.7	605	45.744	65.1786	10	23	10	1	High	514	High	High	High	High
P29310	Isoform VI' of 14-3-3 protein zeta OS=Drosophila melanogaster GN=14-3-3zeta	28.3	4.93	248	413.631	65.0735	46	194	46	1	High	6425	High	High	High	High
Q9W0X3	Juvenile hormone esterase binding protein 29 OS=Drosophila melanogaster GN=Jhebp29 PE=2 SV=1	30.3	6.81	263	56.569	65.0246	9	65	9	1	High	1781	High	High	High	High
Q9VJ59	Jwa ortholog (Fragment) OS=Drosophila melanogaster GN=Jwa PE=4 SV=4	27.8	9.99	249	31.393	65	4	12	4	1	High	383	High	High	High	High
Q9I7T7	La-related protein CG11505 OS=Drosophila melanogaster GN=CG11505 PE=1 SV=2	161.9	8.75	1531	217.59	64.7948	27	353	27	1	High	9540	High	High	High	High
Q9VXM4	LD12946p OS=Drosophila melanogaster GN=MSBP PE=2 SV=1	27.9	4.74	248	276.072	64.7887	34	159	34	1	High	5605	High	High	High	High
Q9W5X0	LD21953p OS=Drosophila melanogaster GN=Rab35 PE=2 SV=1	22.8	8.54	201	341.278	64.775	32	144	32	1	High	5710	High	High	High	High
Q9W3M8	LD34211p OS=Drosophila melanogaster GN=Ykt6 PE=2 SV=1	22.4	7.9	199	147.353	64.7343	14	266	14	1	High	9123	High	High	Not Found	Not Found
Q95RF6	LD34461p OS=Drosophila melanogaster GN=Tom20 PE=2 SV=1	18.8	7.24	171	141.978	64.6739	14	55	12	1	High	2205	High	High	Not Found	Not Found
Q9W3H4	LD36273p OS=Drosophila melanogaster GN=sni PE=1 SV=1	26.5	8.65	247	136.95	64.4	15	90	15	1	High	2805	High	High	High	Not Found
O15971	LD39986p OS=Drosophila melanogaster GN=Rab10 PE=2 SV=1	23.3	8.05	204	235.965	64.1975	36	768	36	1	High	22138	High	High	Not Found	Not Found
Q9W2V9	LD40707p OS=Drosophila melanogaster GN=l(1)G0289 PE=2 SV=1	67.2	7.02	625	469.471	64.1587	45	254	45	1	High	9289	High	High	High	High
Q9VHL2	LD47396p OS=Drosophila melanogaster GN=Tcp-1eta PE=2 SV=2	59.3	6.34	544	66.157	63.8498	10	100	8	1	High	2393	High	High	High	High
Q9W2X6	Lethal (1) G0230, isoform A OS=Drosophila melanogaster GN=l(1)G0230 PE=2 SV=1	16.7	5.99	157	245.627	63.8051	29	662	29	1	High	19790	High	High	High	High
Q9VKM3	Lethal (2) 06225, isoform A OS=Drosophila melanogaster GN=l(2)06225 PE=4 SV=1	10.9	9.76	99	54.206	63.7681	7	83	7	1	High	3909	High	High	High	High
Q95028	L-lactate dehydrogenase OS=Drosophila melanogaster GN=ImpL3 PE=2 SV=1	35.5	7.08	332	43.379	63.6364	5	55	5	1	High	1003	High	High	Not Found	Not Found
Q9VZL1	LP07226p OS=Drosophila melanogaster GN=mge PE=2 SV=1	16.1	4.6	148	77.175	63.522	10	61	10	1	High	1624	High	High	Not Found	Not Found
Q8SY19	Microsomal glutathione S-transferase-like, isoform A OS=Drosophila melanogaster GN=Mgstl PE=2 SV=1	16.9	9.99	152	413.564	63.4769	48	247	47	1	High	7844	High	High	High	High
Q9I7K0	Microtubule-associated protein Jupiter OS=Drosophila melanogaster GN=Jupiter PE=1 SV=2	22.3	10.14	208	379.191	63.4724	45	333	45	1	High	9541	High	High	High	High
Q0E8E8	MIP08013p1 OS=Drosophila melanogaster GN=Mpcp PE=2 SV=1	38.8	8.88	356	76.455	63.4518	13	37	13	1	High	864	High	High	High	High
Q9VV89	Nonclathrin coat protein zeta-COP OS=Drosophila melanogaster GN=zetaCOP PE=2 SV=2	19.9	5.02	174	86.235	63.3333	13	82	13	1	High	1792	High	High	High	Not Found
Q9W1X9	OCIA domain-containing protein 1 OS=Drosophila melanogaster GN=asrij PE=2 SV=1	28.6	6.43	257	71.484	63.3166	12	45	12	1	High	904	High	High	High	High
Q9W227	Peptidyl-prolyl cis-trans isomerase OS=Drosophila melanogaster GN=CG2852 PE=2 SV=1	22.2	8.75	205	152.988	63.3094	15	105	15	1	High	4222	High	High	High	High
Q9V3P0	Peroxiredoxin 1 OS=Drosophila melanogaster GN=Jafrac1 PE=1 SV=1	21.7	5.71	194	174.061	63.2022	24	616	24	1	High	16925	High	High	High	High
Q7JX87	Peroxiredoxin 2540 OS=Drosophila melanogaster GN=Prx2540-2 PE=2 SV=1	24.7	6.43	220	90.381	63.0872	10	99	10	1	High	2738	High	High	High	High
Q9VEJ0	Peroxiredoxin 5037 OS=Drosophila melanogaster GN=Prx3 PE=2 SV=2	26.4	7.49	234	87.749	63.0094	17	71	17	1	High	2254	High	High	Not Found	Not Found
P21187	Polyadenylate-binding protein OS=Drosophila melanogaster GN=pAbp PE=1 SV=3	69.9	9.31	634	138.306	62.9747	25	162	25	1	High	4127	High	High	Not Found	High
O96827	Probable elongation factor 1-beta OS=Drosophila melanogaster GN=Ef1beta PE=1 SV=3	24.2	4.58	222	127.228	62.9518	18	119	7	1	High	4027	High	High	High	High
A0AQH0	Proteasome subunit beta type OS=Drosophila melanogaster GN=Prosbeta1 PE=2 SV=1	24.2	5.25	224	59.14	62.8931	9	60	9	1	High	1454	High	High	Not Found	Not Found
Q9VJJ0	Proteasome subunit beta type OS=Drosophila melanogaster GN=Prosbeta4 PE=1 SV=1	22.5	6.39	201	202.801	62.8169	18	147	18	1	High	4279	High	High	Not Found	Not Found
Q9XYN7	Proteasome subunit beta type-3 OS=Drosophila melanogaster GN=Prosbeta3 PE=2 SV=1	23.2	5.44	205	138.509	62.7376	18	46	18	1	High	1555	High	High	Not Found	Not Found
P54399	Protein disulfide-isomerase OS=Drosophila melanogaster GN=Pdi PE=2 SV=1	55.7	4.82	496	381.861	62.6466	36	137	36	1	High	5351	High	High	High	High
Q08012	Protein enhancer of sevenless 2B OS=Drosophila melanogaster GN=drk PE=1 SV=1	24.4	5.36	211	370.805	62.5691	38	159	38	1	High	4964	High	High	High	High
Q962I2	RAL2 OS=Drosophila melanogaster GN=Rala PE=2 SV=1	22.4	5.76	197	106.353	62.5592	17	52	17	1	High	1536	High	High	Not Found	Not Found
P48148	Ras-like GTP-binding protein Rho1 OS=Drosophila melanogaster GN=Rho1 PE=1 SV=1	21.7	7.01	192	130.688	62.5	17	470	3	1	High	13775	High	High	High	High
P08646	Ras-like protein 1 OS=Drosophila melanogaster GN=Ras85D PE=1 SV=2	21.6	7.81	189	87.495	62.5	9	310	9	1	High	11804	High	High	Not Found	High
P08645	Ras-like protein 3 OS=Drosophila melanogaster GN=R PE=2 SV=2	20.9	6.68	184	326.523	62.4615	39	126	39	1	High	4663	High	High	Not Found	Not Found
O18334	Ras-related protein Rab6 OS=Drosophila melanogaster GN=Rab6 PE=1 SV=1	23.5	5.36	208	372.428	62.4521	37	254	37	1	High	8060	High	High	High	Not Found
P40792	Ras-related protein Rac1 OS=Drosophila melanogaster GN=Rac1 PE=1 SV=2	21.3	8.34	192	277.177	62.419	30	265	26	1	High	8151	High	High	Not Found	Not Found
Q9VYT6	RE49489p OS=Drosophila melanogaster GN=p24-1 PE=2 SV=1	23.5	5.53	210	205.13	62.2889	26	127	25	1	High	3589	High	High	High	High
Q9VD29	RE74312p OS=Drosophila melanogaster GN=Sar1 PE=2 SV=1	21.8	6.93	193	146.309	62.037	21	152	21	1	High	3832	High	High	High	High
Q9VGS3	RH44771p OS=Drosophila melanogaster GN=SdhC PE=2 SV=2	18.5	9.31	171	56.923	62.0253	15	51	15	1	High	908	High	High	High	High
Q7JWV7	SD10395p OS=Drosophila melanogaster GN=Tsp42Ed PE=2 SV=1	24.8	6.83	227	184.949	61.8759	33	56	33	1	High	1738	High	High	High	High
Q9VYY2	Signal peptidase complex subunit 2 OS=Drosophila melanogaster GN=Spase25 PE=2 SV=1	22.2	8.78	199	217.417	61.8613	31	84	31	1	High	2311	High	High	High	High
Q9VCA9	Signal peptidase complex subunit 3 OS=Drosophila melanogaster GN=Spase22-23 PE=2 SV=1	20.3	7.97	179	189.063	61.7904	22	76	22	1	High	2598	High	High	High	High
Q23983	Soluble NSF attachment protein OS=Drosophila melanogaster GN=Snap PE=1 SV=1	33	5.45	292	352.434	61.7339	47	190	3	1	High	6030	High	High	High	High
C0PVB3	Sulfhydryl oxidase OS=Drosophila melanogaster GN=Alr PE=2 SV=1	30.7	8.28	266	139.684	61.6915	20	51	20	1	High	1302	High	High	Not Found	High
Q00637	Superoxide dismutase [Mn], mitochondrial OS=Drosophila melanogaster GN=Sod2 PE=2 SV=3	24.7	8.15	217	118.985	61.6667	20	31	20	1	High	1086	High	High	High	High
P18489	Synaptobrevin OS=Drosophila melanogaster GN=Syb PE=2 SV=3	16.7	6.57	152	324.234	61.5635	28	156	14	1	High	5725	High	High	High	High
Q9VH76	Synaptosomal-associated protein OS=Drosophila melanogaster GN=Snap24 PE=2 SV=1	23.5	4.79	212	189.561	61.426	22	88	22	1	High	2415	High	High	High	High
Q9VK69	T-complex protein 1 subunit delta OS=Drosophila melanogaster GN=CG5525 PE=2 SV=1	57.1	7.56	533	359.29	61.3333	34	248	12	1	High	7770	High	High	High	High
Q7PLT4	Tim17b OS=Drosophila melanogaster GN=Tim17b PE=4 SV=1	18.2	8.18	173	74.859	61.2903	15	26	15	1	High	863	High	High	High	High
Q9VV43	TPPP family protein CG4893 OS=Drosophila melanogaster GN=CG4893 PE=2 SV=1	20.6	9.2	192	125.46	61.194	14	419	14	1	High	17410	High	High	Not Found	Not Found
M9PI44	Trailer hitch, isoform F OS=Drosophila melanogaster GN=tral PE=4 SV=1	69.4	9.54	653	140.038	61.1765	14	122	14	1	High	3381	High	High	High	High
Q9VGS2	Translationally-controlled tumor protein homolog OS=Drosophila melanogaster GN=Tctp PE=1 SV=1	19.6	4.81	172	200.929	60.972	33	60	33	1	High	2137	High	High	High	High
M9PGL7	Translocase of outer membrane 40, isoform C OS=Drosophila melanogaster GN=Tom40 PE=4 SV=1	36.3	7.09	344	53.273	60.9375	7	14	7	1	High	362	High	High	High	High
Q8SXY6	Transmembrane emp24 domain-containing protein bai OS=Drosophila melanogaster GN=bai PE=2 SV=1	23.7	8.22	206	123.855	60.7029	16	92	16	1	High	2599	High	High	High	High
Q95SS8	Transmembrane protein 70 homolog, mitochondrial OS=Drosophila melanogaster GN=CG7506 PE=2 SV=1	26.6	9.33	236	152.024	60.6918	21	211	20	1	High	5340	High	High	High	High
P15357	Ubiquitin-40S ribosomal protein S27a OS=Drosophila melanogaster GN=RpS27A PE=1 SV=2	17.9	9.77	156	335.209	60.6884	38	540	38	1	High	15443	High	High	High	High
O97172	UPF0729 protein CG18508 OS=Drosophila melanogaster GN=CG18508 PE=1 SV=1	11.1	4.7	99	66.859	60.6557	7	76	7	1	High	3263	High	High	High	High
Q94920	Voltage-dependent anion-selective channel OS=Drosophila melanogaster GN=porin PE=1 SV=3	30.5	6.96	282	71.736	60.5691	17	75	17	1	High	2096	High	High	High	High
P41073	Zinc finger protein on ecdysone puffs OS=Drosophila melanogaster GN=Pep PE=1 SV=1	78	5.58	716	488.317	60.5263	52	338	3	1	High	9430	High	High	High	High
Q9V3X2	BcDNA.LD19727 OS=Drosophila melanogaster GN=Tsp96F PE=2 SV=1	29.8	6.49	268	628.647	60.5144	52	447	52	1	High	17598	High	Not Found	High	High
Q9VWS1	CG6617 OS=Drosophila melanogaster GN=CG6617 PE=2 SV=1	26	4.97	225	142.93	60.3175	10	157	10	1	High	3966	High	Not Found	High	High
Q9W3S3	CG8300 OS=Drosophila melanogaster GN=CG8300 PE=2 SV=1	20	4.97	185	91.083	60.2787	15	53	15	1	High	1538	High	Not Found	Not Found	High
Q95RA9	CG9796 OS=Drosophila melanogaster GN=CG9796 PE=2 SV=1	27.7	7.33	250	244.509	60.0478	27	155	27	1	High	4549	High	Not Found	High	High
O44386	Integrin alpha-PS3 OS=Drosophila melanogaster GN=scb PE=1 SV=2	124.5	6	1115	968.014	60	70	929	70	1	High	32460	High	Not Found	Not Found	Not Found
Q9VB99	LD03691p OS=Drosophila melanogaster GN=Tsp97E PE=2 SV=1	25	6.62	228	87.333	59.9138	8	41	8	1	High	1188	High	Not Found	Not Found	Not Found
Q9VQ62	Protein NPC2 homolog OS=Drosophila melanogaster GN=Npc2a PE=1 SV=1	16	5.31	148	279.179	59.7806	20	177	20	1	High	6268	High	Not Found	High	Not Found
Q9VW73	CG14184, isoform A OS=Drosophila melanogaster GN=CG14184-RB PE=2 SV=1	20.5	6.79	180	240.227	59.6939	26	206	26	1	High	6095	Not Found	High	High	Not Found
Q7K1I4	GH05668p OS=Drosophila melanogaster GN=Tsp42Ea PE=2 SV=1	25.9	8.13	226	469.981	59.6364	39	301	39	1	High	10722	Not Found	High	Not Found	Not Found
E1JJS1	Glutathione S transferase T3, isoform B OS=Drosophila melanogaster GN=GstT3 PE=3 SV=1	31.4	7.75	268	376.813	59.6215	36	180	36	1	High	6333	Not Found	High	Not Found	Not Found
Q9VG97	Glutathione S-transferase D3 OS=Drosophila melanogaster GN=GstD3 PE=2 SV=1	22.9	5.47	199	257.564	59.605	31	121	31	1	High	4037	Not Found	High	Not Found	Not Found
Q95RV5	Ribulose-phosphate 3-epimerase OS=Drosophila melanogaster GN=CG1364 PE=2 SV=1	24.2	5.4	221	90.506	59.6026	14	164	14	1	High	4006	Not Found	High	Not Found	Not Found
Q9W127	CG3663 OS=Drosophila melanogaster GN=CG3663 PE=2 SV=1	23.3	7.69	208	218.592	59.0994	22	88	22	1	High	3216	Not Found	Not Found	High	Not Found
Q9VL67	CG4594, isoform A OS=Drosophila melanogaster GN=CG4594 PE=2 SV=1	30.7	8.79	280	50.208	59.0361	8	159	8	1	High	4260	Not Found	Not Found	High	High
P48375	12 kDa FK506-binding protein OS=Drosophila melanogaster GN=FK506-bp2 PE=3 SV=2	11.7	8.13	108	305.739	58.7678	45	254	45	1	High	7270	High	High	High	High
P23226	205 kDa microtubule-associated protein OS=Drosophila melanogaster GN=Map205 PE=1 SV=2	126.6	4.86	1185	78.118	58.4699	10	133	10	1	High	3511	High	High	High	High
Q9V3H2	26S proteasome non-ATPase regulatory subunit 14 OS=Drosophila melanogaster GN=Rpn11 PE=1 SV=1	34.4	6.13	308	67.157	58.4541	13	161	10	1	High	5078	High	High	Not Found	Not Found
Q9VW54	26S proteasome regulatory complex subunit p97 OS=Drosophila melanogaster GN=Rpn1 PE=2 SV=2	102.2	5.85	919	235.602	58.3067	31	125	31	1	High	4288	High	High	High	Not Found
Q9VYF8	2-methoxy-6-polyprenyl-1,4-benzoquinol methylase, mitochondrial OS=Drosophila melanogaster GN=coq5 PE=1 SV=1	34.3	7.88	301	132.42	58.2121	27	43	26	1	High	1090	High	High	Not Found	Not Found
P80455	40S ribosomal protein S12 OS=Drosophila melanogaster GN=RpS12 PE=1 SV=2	15.2	6.38	139	53.819	58.2011	9	47	7	1	High	1022	High	High	High	High
Q24186	40S ribosomal protein S5a OS=Drosophila melanogaster GN=RpS5a PE=1 SV=1	25.4	8.63	228	761.143	58.1492	111	468	111	1	High	13106	High	High	Not Found	Not Found
Q9VA91	40S ribosomal protein S7 OS=Drosophila melanogaster GN=RpS7 PE=1 SV=1	22.2	9.8	194	126.88	58.1197	13	277	13	1	High	10583	High	High	Not Found	Not Found
P38979	40S ribosomal protein SA OS=Drosophila melanogaster GN=sta PE=1 SV=2	35.3	6.55	313	44.506	58.0645	8	14	8	1	High	326	High	High	High	High
P41126	60S ribosomal protein L13 OS=Drosophila melanogaster GN=RpL13 PE=1 SV=1	24.9	10.99	218	145.049	57.9805	21	202	21	1	High	5349	High	High	High	High
P36241	60S ribosomal protein L19 OS=Drosophila melanogaster GN=RpL19 PE=1 SV=2	24	11	203	294.519	57.9336	33	182	33	1	High	6023	High	High	Not Found	Not Found
Q9VLL3	A kinase anchor protein 200, isoform B OS=Drosophila melanogaster GN=Akap200 PE=4 SV=1	38.1	4.54	372	217.911	57.845	30	101	29	1	High	3348	High	High	High	High
Q9VIE8	Aconitase, isoform B OS=Drosophila melanogaster GN=Acon PE=2 SV=2	85.3	8.24	787	888.068	57.7127	130	447	130	1	High	13758	High	High	High	Not Found
Q9U915	Adenylate kinase OS=Drosophila melanogaster GN=Adk2 PE=1 SV=1	26.5	7.88	240	37.5	57.6923	5	20	5	1	High	722	High	High	Not Found	Not Found
Q9VPX6	Adenylyl cyclase-associated protein OS=Drosophila melanogaster GN=capt PE=2 SV=2	84.4	5.19	783	131.788	57.6923	23	84	23	1	High	2900	High	High	High	High
A8JNX0	ADP-ribosylation factor GTPase activating protein 3, isoform H OS=Drosophila melanogaster GN=ArfGAP3 PE=4 SV=2	59	7.93	553	191.255	57.5758	23	154	20	1	High	4181	High	High	High	Not Found
Q960Y8	Aluminum tubes, isoform G OS=Drosophila melanogaster GN=alt PE=2 SV=1	98.5	7.34	874	232.621	57.451	33	72	30	1	High	2272	High	High	High	High
Q9VN13	AT24389p OS=Drosophila melanogaster GN=CG11739 PE=2 SV=1	35.7	9.41	321	183.097	57.3209	19	134	19	1	High	2811	High	High	Not Found	Not Found
Q9VFT4	AT27578p OS=Drosophila melanogaster GN=rin PE=1 SV=1	74.9	7.37	690	39.357	57.2581	5	13	5	1	High	568	High	High	High	High
Q8SWR8	Ataxin-2 homolog OS=Drosophila melanogaster GN=Atx2 PE=1 SV=1	117.5	8.91	1084	43.007	57.2193	9	14	9	1	High	407	High	High	High	High
Q9VC57	Atlastin OS=Drosophila melanogaster GN=atl PE=1 SV=1	60.9	6.54	541	184.393	57.1429	29	156	29	1	High	6175	High	High	High	Not Found
Q7KN85	ATP citrate lyase, isoform D OS=Drosophila melanogaster GN=ATPCL PE=2 SV=1	121.3	7.31	1112	410.836	57.0964	58	474	58	1	High	16046	High	High	Not Found	Not Found
Q7JWD3	ATPase ASNA1 homolog OS=Drosophila melanogaster GN=CG1598 PE=2 SV=1	37.6	5.02	336	211.799	57.0881	22	124	22	1	High	3872	High	High	High	Not Found
Q7KTJ7	Basigin, isoform G OS=Drosophila melanogaster GN=Bsg PE=4 SV=1	70.5	6.89	648	106.953	56.9948	11	40	11	1	High	1379	High	High	High	High
Q9Y162	BcDNA.GH02678 OS=Drosophila melanogaster GN=Vps4 PE=2 SV=1	49.6	6.96	442	814.128	56.8684	76	1179	68	1	High	40918	High	High	High	Not Found
Q9Y114	BcDNA.GH10229 OS=Drosophila melanogaster GN=BcDNA.GH10229 PE=2 SV=1	71.2	6.74	656	49.624	56.8493	8	130	8	1	High	4150	High	High	High	High
Q9V397	BcDNA.GH12558 OS=Drosophila melanogaster GN=Mtpalpha PE=2 SV=1	84	9.17	783	69.753	56.8306	8	109	8	1	High	3938	High	High	High	High
Q9VUZ0	BcDNA.LD10457 OS=Drosophila melanogaster GN=SsRbeta PE=2 SV=2	21.2	8.72	190	273.643	56.8012	34	125	34	1	High	4448	High	High	High	High
Q24253	Beta adaptin OS=Drosophila melanogaster GN=AP-1-2beta PE=2 SV=1	101.1	5.11	921	363.74	56.7917	38	623	38	1	High	18638	High	High	High	High
Q9W350	C11.1 OS=Drosophila melanogaster GN=c11.1 PE=2 SV=2	193	6.37	1742	45.03	56.6667	7	16	7	1	High	456	High	High	High	High
Q7KUD4	Calcium-independent phospholipase A2 VIA, isoform B OS=Drosophila melanogaster GN=iPLA2-VIA PE=4 SV=1	97.7	6.99	887	59.432	56.6372	12	149	12	1	High	3598	High	High	High	High
P22700	Calcium-transporting ATPase sarcoplasmic/endoplasmic reticulum type OS=Drosophila melanogaster GN=Ca-P60A PE=1 SV=2	111.6	5.41	1020	292.053	56.6248	38	150	38	1	High	4369	High	High	High	High
Q9I7D3	Caprin homolog OS=Drosophila melanogaster GN=Capr PE=1 SV=1	103.5	6.51	961	246.093	56.5385	25	66	25	1	High	2279	High	High	High	High
Q7K485	CathD OS=Drosophila melanogaster GN=cathD PE=2 SV=1	42.4	6.32	392	82.148	56.4286	13	57	13	1	High	1538	High	High	High	High
Q9VY87	Cathepsin B1, isoform A OS=Drosophila melanogaster GN=CtsB1 PE=2 SV=1	37.4	6.61	340	185.731	56.3518	19	462	19	1	High	16854	High	High	High	High
Q9VHX9	CD98 heavy chain OS=Drosophila melanogaster GN=CD98hc PE=2 SV=1	62.6	5.69	565	65.315	56.25	13	82	7	1	High	2269	High	High	High	High
Q9VAM6	CDGSH iron-sulfur domain-containing protein 2 homolog OS=Drosophila melanogaster GN=CG1458 PE=2 SV=1	14.6	8.46	133	196.864	56.0714	24	77	24	1	High	2823	High	High	High	High
Q95SK3	CDK5RAP3-like protein OS=Drosophila melanogaster GN=CG30291 PE=2 SV=1	57.7	5.1	509	88.749	56.0345	11	84	11	1	High	1831	High	High	High	Not Found
Q9VS03	CG10063 OS=Drosophila melanogaster GN=CG10063-RA PE=2 SV=1	23.6	9.58	212	123.842	56.0345	19	136	19	1	High	4339	High	High	Not Found	High
Q9VRY6	CG10103, isoform A OS=Drosophila melanogaster GN=CG10103 PE=2 SV=1	45.6	5.96	417	39.418	56.0284	6	20	5	1	High	459	High	High	High	Not Found
E2QC56	CG10417, isoform B OS=Drosophila melanogaster GN=CG10417 PE=3 SV=1	72.3	4.58	662	85.184	55.9809	20	112	19	1	High	2312	High	High	High	High
Q9VRP2	CG10576 OS=Drosophila melanogaster GN=CG10576 PE=4 SV=1	42.7	7.11	391	44.942	55.8659	9	30	9	1	High	554	High	High	High	High
Q9VRN1	CG10590 OS=Drosophila melanogaster GN=CG10590 PE=2 SV=2	67.8	6.87	592	77.929	55.8333	13	42	12	1	High	1315	High	High	High	Not Found
Q9VJ28	CG10639 OS=Drosophila melanogaster GN=CG10639-RA PE=2 SV=1	50.1	8.59	455	68.002	55.8252	10	131	10	1	High	4159	High	High	High	High
Q9VPJ0	CG11377, isoform A OS=Drosophila melanogaster GN=CG11377 PE=2 SV=1	41.1	5.59	374	21.609	55.814	3	9	3	1	High	281	High	High	High	Not Found
Q9VPN3	CG11562 OS=Drosophila melanogaster GN=CG11562 PE=2 SV=1	13.7	8.54	125	92.622	55.7789	10	155	10	1	High	3905	High	High	High	High
Q9VVW7	CG11577 OS=Drosophila melanogaster GN=CG11577 PE=4 SV=2	25.6	6.33	221	96.671	55.7423	14	31	14	1	High	900	High	High	Not Found	Not Found
Q9VXV4	CG11655 OS=Drosophila melanogaster GN=CG11655 PE=2 SV=1	49.6	8.66	455	46.742	55.6886	10	20	10	1	High	474	High	High	High	Not Found
Q8SWX6	CG11790, isoform A OS=Drosophila melanogaster GN=CG11790 PE=2 SV=1	33.4	6.24	302	302.507	55.6544	39	100	39	1	High	3715	High	High	High	High
Q9VNA3	CG11999 OS=Drosophila melanogaster GN=CG11999 PE=2 SV=1	23.6	6.8	216	221.373	55.5556	30	150	30	1	High	4305	High	High	Not Found	Not Found
Q9W366	CG12121 OS=Drosophila melanogaster GN=CG12121 PE=2 SV=1	83.5	5.31	738	71.828	55.3398	12	37	12	1	High	1274	High	High	High	Not Found
A1Z765	CG12159, isoform A OS=Drosophila melanogaster GN=CG12159 PE=4 SV=1	21.6	5.11	202	50.712	55.2995	10	14	10	1	High	478	High	High	High	High
Q9VG01	CG12360, isoform A OS=Drosophila melanogaster GN=CG12360 PE=2 SV=1	58.8	6.15	532	110.376	55.2632	26	77	9	1	High	1665	High	High	Not Found	Not Found
Q9VK46	CG12404 OS=Drosophila melanogaster GN=CG12404 PE=2 SV=1	28.2	4.32	264	112.401	55.2189	22	139	22	1	High	3365	High	High	High	Not Found
Q9VR57	CG12576, isoform A OS=Drosophila melanogaster GN=CG12576 PE=2 SV=1	40.6	4.69	369	125.677	55.2189	14	227	14	1	High	6138	High	High	High	Not Found
Q9VH65	CG12945 OS=Drosophila melanogaster GN=CG12945-RB PE=2 SV=2	50.6	5.86	449	51.16	55.1724	9	39	9	1	High	839	High	High	High	Not Found
Q9VZF1	CG1309 OS=Drosophila melanogaster GN=CG1309 PE=2 SV=1	58.4	8.21	524	151.756	55.1383	21	66	21	1	High	1964	High	High	High	Not Found
Q6NP72	CG13220 OS=Drosophila melanogaster GN=CG13220 PE=2 SV=1	16.4	9.44	153	78.394	55.132	17	35	17	1	High	829	High	High	High	High
Q9VCF1	CG13603 OS=Drosophila melanogaster GN=CG13603 PE=2 SV=1	26.1	5.81	233	113.134	55.1084	17	253	17	1	High	8047	High	High	Not Found	High
Q9VW40	CG14103, isoform A OS=Drosophila melanogaster GN=CG14103 PE=2 SV=2	34	6	301	280.585	55.0059	35	226	35	1	High	6903	High	High	High	High
Q9W3U9	CG14434 OS=Drosophila melanogaster GN=CG14434 PE=2 SV=1	21.1	5.33	187	217.289	54.9906	24	93	24	1	High	3230	High	High	Not Found	Not Found
Q7KGU6	CG14767, isoform B OS=Drosophila melanogaster GN=CG14767 PE=2 SV=1	47.6	5.58	432	46.868	54.9708	5	69	5	1	High	2473	High	High	Not Found	Not Found
F0JAP7	CG15347, isoform B OS=Drosophila melanogaster GN=CG15347-RB PE=2 SV=1	25	8.03	229	293.721	54.9669	44	128	44	1	High	4896	High	High	High	High
Q7KVQ8	CG1628, isoform B OS=Drosophila melanogaster GN=CG1628 PE=3 SV=1	50.1	5.31	459	235.598	54.9603	23	194	23	1	High	6395	High	High	High	High
Q9W3R9	CG1677, isoform A OS=Drosophila melanogaster GN=CG1677-RA PE=2 SV=2	109	5.76	1000	177.879	54.8673	24	85	24	1	High	2614	High	High	High	Not Found
Q9VIW9	CG16771, isoform A OS=Drosophila melanogaster GN=CG16771 PE=3 SV=1	65.4	5.49	596	99.063	54.8387	7	60	6	1	High	1432	High	High	High	Not Found
Q9XYZ9	CG16936 OS=Drosophila melanogaster GN=GstE12 PE=2 SV=1	25.2	6.29	223	60.347	54.8246	12	109	12	1	High	3120	High	High	Not Found	Not Found
B7YZT2	CG17510, isoform C OS=Drosophila melanogaster GN=Fis1 PE=4 SV=1	17.8	5.99	154	242.002	54.7619	33	275	31	1	High	5030	High	High	High	High
Q9VQ34	CG17660 OS=Drosophila melanogaster GN=CG17660 PE=2 SV=3	60.1	5.99	536	345.81	54.6706	50	318	3	1	High	9944	High	High	High	Not Found
Q9VYL5	CG1824 OS=Drosophila melanogaster GN=CG1824 PE=2 SV=1	83.5	7.81	761	183.667	54.6559	31	59	31	1	High	1759	High	High	High	Not Found
Q9VAJ9	CG1907 OS=Drosophila melanogaster GN=CG1907 PE=2 SV=1	34.6	9.79	317	168.383	54.5842	27	328	27	1	High	7612	High	High	High	Not Found
Q9V9U3	CG1910, isoform A OS=Drosophila melanogaster GN=CG1910 PE=2 SV=1	51.6	4.56	489	124.889	54.5181	17	90	6	1	High	3409	High	High	High	High
Q7K0D8	CG2158 OS=Drosophila melanogaster GN=Nup50 PE=2 SV=1	59.4	8.43	564	160.634	54.4898	30	70	30	1	High	1847	High	High	High	High
Q9VIM0	CG2493, isoform A OS=Drosophila melanogaster GN=CG2493 PE=2 SV=1	53.7	5.71	475	243.832	54.4571	30	128	30	1	High	3870	High	High	High	High
Q8IPP8	CG31548 OS=Drosophila melanogaster GN=CG31548 PE=3 SV=1	27.1	8.72	256	191.628	54.3974	29	93	29	1	High	2753	High	High	Not Found	Not Found
Q8SWW9	CG3156 OS=Drosophila melanogaster GN=EG:171D11.2 PE=2 SV=1	75.7	9.38	692	54.06	54.3956	9	16	9	1	High	713	High	High	Not Found	Not Found
Q7K1H0	CG32066, isoform B OS=Drosophila melanogaster GN=CG6491 PE=2 SV=1	36.5	6.65	324	66.08	54.3568	10	121	10	1	High	5636	High	High	High	High
Q0E8F2	CG32103, isoform B OS=Drosophila melanogaster GN=CG32103-RB PE=2 SV=1	65.4	6.55	583	89.706	54.3307	23	36	23	1	High	1072	High	High	High	High
Q9W3Y3	CG3226 OS=Drosophila melanogaster GN=CG3226 PE=2 SV=1	25.8	6.96	230	288.917	54.3294	35	138	35	1	High	4603	High	High	Not Found	Not Found
Q9VYI6	CG32649 OS=Drosophila melanogaster GN=CG4410 PE=2 SV=2	74.4	8.18	661	33.488	54.1985	5	13	5	1	High	534	High	High	Not Found	Not Found
M9PBR6	CG33523, isoform F OS=Drosophila melanogaster GN=CG33523 PE=4 SV=1	73.1	6.18	654	273.237	54.1985	43	112	43	1	High	3069	High	High	High	Not Found
Q9VQZ0	CG3652 OS=Drosophila melanogaster GN=CG3652 PE=2 SV=2	24.9	6.76	224	79.652	54.1899	14	267	14	1	High	4633	High	High	High	Not Found
Q0E8G6	CG3689, isoform C OS=Drosophila melanogaster GN=CG3689 PE=4 SV=1	26.9	8.85	237	72.474	54.1322	10	90	10	1	High	1714	High	High	Not Found	Not Found
Q9VQX6	CG3702, isoform A OS=Drosophila melanogaster GN=CG3702 PE=2 SV=2	73.6	7.14	641	71.543	54.0984	12	112	12	1	High	2369	High	High	High	High
M9PCL4	CG3887, isoform B OS=Drosophila melanogaster GN=CG3887 PE=4 SV=1	22.3	5.94	198	35.399	54.0909	9	16	9	1	High	519	High	High	High	High
Q960D4	CG4199, isoform B OS=Drosophila melanogaster GN=EG:22E5.5 PE=2 SV=1	65	6.21	593	74.273	54.0856	12	32	10	1	High	1206	High	High	High	High
Q9VU13	CG42709, isoform A OS=Drosophila melanogaster GN=Pegarn PE=2 SV=3	50.5	5.27	458	113.328	54.0309	23	59	23	1	High	1315	High	High	High	Not Found
Q9VL68	CG4598, isoform A OS=Drosophila melanogaster GN=CG4598 PE=2 SV=2	31	9.23	281	233.453	53.9797	33	109	32	1	High	4345	High	High	High	High
Q7KUX2	CG4829, isoform B OS=Drosophila melanogaster GN=CG4829 PE=4 SV=1	87.5	5.39	822	191.874	53.876	35	140	35	1	High	4034	High	High	High	High
Q9VM22	CG5149 OS=Drosophila melanogaster GN=CG5149 PE=2 SV=1	51.4	6.06	448	142.51	53.8235	20	265	20	1	High	6635	High	High	High	Not Found
Q9VGQ1	CG5214 OS=Drosophila melanogaster GN=CG5214 PE=2 SV=1	49.9	9.47	468	341.062	53.7557	50	308	3	1	High	9662	High	High	High	High
Q8IMR4	CG5484, isoform C OS=Drosophila melanogaster GN=CG5484 PE=4 SV=1	44.8	9.35	402	275.107	53.7068	35	473	24	1	High	13891	High	High	High	Not Found
Q9VCC2	CG5510 OS=Drosophila melanogaster GN=CG5510 PE=2 SV=1	37.6	6.87	329	101.398	53.6842	17	34	17	1	High	1260	High	High	Not Found	Not Found
Q9VG69	CG5844 OS=Drosophila melanogaster GN=CG5844 PE=2 SV=1	41.6	5.68	378	228.727	53.5871	26	59	26	1	High	2183	High	High	High	Not Found
Q9VCE0	CG5991, isoform A OS=Drosophila melanogaster GN=CG5991 PE=2 SV=1	50.5	9.14	447	137.337	53.5238	25	44	25	1	High	1521	High	High	High	Not Found
M9PI17	CG6084, isoform D OS=Drosophila melanogaster GN=CG6084 PE=4 SV=1	35.9	6.8	316	222.093	53.4338	26	75	26	1	High	2545	High	High	High	High
Q7K110	CG6370 OS=Drosophila melanogaster GN=OstDelta PE=2 SV=1	69.2	9.17	634	132.235	53.3175	24	150	24	1	High	3244	High	High	High	High
Q8T4G5	CG6512, isoform A OS=Drosophila melanogaster GN=CG6512 PE=2 SV=1	89.6	8.95	826	50.035	53.2967	7	70	7	1	High	2466	High	High	Not Found	Not Found
Q7JR58	CG6543, isoform A OS=Drosophila melanogaster GN=CG6543 PE=2 SV=1	31.6	8.63	295	37.563	53.1915	8	44	8	1	High	1325	High	High	High	Not Found
Q7K0L7	CG6608, isoform A OS=Drosophila melanogaster GN=Tpc1 PE=2 SV=1	36.7	9.76	332	135.092	53.1773	21	338	21	1	High	10816	High	High	High	High
Q9VGM2	CG6783, isoform B OS=Drosophila melanogaster GN=fabp PE=2 SV=1	14.5	5.66	130	220.525	53.0938	24	86	24	1	High	2518	High	High	High	High
Q9VVW3	CG6812 OS=Drosophila melanogaster GN=CG6812-RA PE=2 SV=2	36.5	9.11	327	180.739	53.0735	25	43	25	1	High	1458	High	High	High	Not Found
Q9VUM2	CG6878 OS=Drosophila melanogaster GN=CG6878 PE=4 SV=1	8.2	9.64	79	145.536	53.0651	22	43	22	1	High	1376	High	High	Not Found	High
Q9VGH0	CG6962 OS=Drosophila melanogaster GN=CG6962 PE=2 SV=1	86.9	8.03	767	104.365	53.0405	10	109	10	1	High	3545	High	High	High	Not Found
Q9VVH3	CG7603 OS=Drosophila melanogaster GN=CG7603 PE=2 SV=1	13.7	9.33	122	205.121	52.9528	25	100	25	1	High	3419	High	High	High	High
Q9VUQ7	CG7739 OS=Drosophila melanogaster GN=CG7739 PE=2 SV=1	67.4	5.91	596	116.222	52.8536	18	135	16	1	High	3006	High	High	High	Not Found
Q9VAC4	CG7911 OS=Drosophila melanogaster GN=CG7911 PE=4 SV=1	17.4	4.56	156	111.894	52.8474	20	37	18	1	High	1193	High	High	Not Found	Not Found
Q9W0B3	CG7967 OS=Drosophila melanogaster GN=CG7967 PE=2 SV=1	34.4	4.73	316	66.056	52.8384	15	324	15	1	High	5403	High	High	High	Not Found
Q9VEB1	CG7998 OS=Drosophila melanogaster GN=Mdh2 PE=2 SV=1	35.3	9.11	336	82.895	52.6829	9	90	9	1	High	3397	High	High	High	High
Q7JXC6	CG8237 OS=Drosophila melanogaster GN=CG8237 PE=2 SV=1	36.6	5.35	325	278.928	52.6531	31	287	31	1	High	8409	High	High	Not Found	Not Found
Q9VHG4	CG8444 OS=Drosophila melanogaster GN=VhaM8.9 PE=2 SV=1	34.4	5.82	320	120.753	52.6144	16	370	15	1	High	8536	High	High	High	Not Found
Q9VIF2	CG9248, isoform A OS=Drosophila melanogaster GN=CG9248 PE=2 SV=1	55.6	6.14	494	57.505	52.6012	11	101	11	1	High	2319	High	High	High	Not Found
Q9VIF3	CG9249, isoform A OS=Drosophila melanogaster GN=CG9249 PE=4 SV=3	34.4	8.68	310	186.325	52.521	20	551	20	1	High	16837	High	High	Not Found	Not Found
Q7JYH3	CG9350 OS=Drosophila melanogaster GN=CG9350 PE=2 SV=1	18.4	8.88	170	145.24	52.5	23	42	23	1	High	1406	High	High	Not Found	Not Found
Q86BM0	CG9515 OS=Drosophila melanogaster GN=CG9515 PE=3 SV=1	22.9	5.44	209	107.691	52.4324	12	131	12	1	High	4576	High	High	Not Found	Not Found
Q9W1V8	CG9893 protein OS=Drosophila melanogaster GN=l(2)06496 PE=2 SV=1	21.5	4.67	192	19.85	52.4272	5	22	5	1	High	319	High	High	Not Found	Not Found
Q9VXH7	CG9917, isoform A OS=Drosophila melanogaster GN=CG9917-RA PE=2 SV=1	33.8	5.29	301	252.223	52.4272	32	160	32	1	High	4669	High	High	High	High
Q8MLZ7	Chitinase-like protein Idgf3 OS=Drosophila melanogaster GN=Idgf3 PE=1 SV=3	49.2	7.55	441	66.652	52.381	6	54	6	1	High	2215	High	High	High	High
Q9VWA1	Clathrin light chain OS=Drosophila melanogaster GN=Clc PE=2 SV=1	23.8	4.78	219	91.71	52.3077	17	50	17	1	High	951	High	High	High	High
P45594	Cofilin/actin-depolymerizing factor homolog OS=Drosophila melanogaster GN=tsr PE=2 SV=1	17.1	7.17	148	56.984	52.3013	12	115	11	1	High	2582	High	High	High	High
Q27367	Croquemort, isoform B OS=Drosophila melanogaster GN=crq PE=2 SV=1	56.1	5.06	491	95.347	52.2293	13	418	13	1	High	10849	High	High	High	High
M9PB90	Cullin-associated and neddylation-dissociated 1, isoform B OS=Drosophila melanogaster GN=Cand1 PE=4 SV=1	139.3	5.87	1248	256.057	52.2282	28	116	28	1	High	3631	High	High	High	High
M9PG83	Cysteine string protein, isoform D OS=Drosophila melanogaster GN=Csp PE=4 SV=1	26.2	5.62	244	189.077	52.1654	25	85	25	1	High	3031	High	High	High	High
A8Y535	Cytochrome b-c1 complex subunit 6 OS=Drosophila melanogaster GN=Ucrh PE=3 SV=2	9.9	5.21	85	183.277	52.1336	25	72	24	1	High	2222	High	High	High	High
Q9XY35	Cytochrome b-c1 complex subunit 9 OS=Drosophila melanogaster GN=ox PE=1 SV=1	6.3	9.64	55	217.206	52.1307	27	167	27	1	High	5801	High	High	Not Found	Not Found
Q9VD55	Cytochrome c heme lyase OS=Drosophila melanogaster GN=Cchl PE=2 SV=1	32	7.21	281	136.147	51.6569	17	42	17	1	High	1367	High	High	Not Found	Not Found
Q9VNX4	Delta-1-Pyrroline-5-carboxylate dehydrogenase 1, isoform A OS=Drosophila melanogaster GN=P5CDh1 PE=2 SV=1	63.6	8.22	574	62.24	51.6556	12	48	12	1	High	1371	High	High	High	Not Found
Q7K4Y0	Desat1, isoform A OS=Drosophila melanogaster GN=desat1 PE=2 SV=1	43.4	8.82	383	69.265	51.5982	8	31	8	1	High	991	High	High	Not Found	Not Found
Q9VVL7	Dihydrolipoyl dehydrogenase OS=Drosophila melanogaster GN=CG7430 PE=2 SV=1	53.1	6.87	504	60.6	51.5432	14	24	14	1	High	428	High	High	High	High
Q9VFQ9	Dipeptidase B, isoform A OS=Drosophila melanogaster GN=Dip-B PE=2 SV=2	55.5	6.76	508	156.251	51.5337	25	69	25	1	High	2073	High	High	High	High
M9PHK8	Discs large 1, isoform R OS=Drosophila melanogaster GN=dlg1 PE=4 SV=1	106.8	8.59	1001	139.826	51.3458	20	49	20	1	High	1801	High	High	High	High
Q24319	Dolichyl-diphosphooligosaccharide--protein glycosyltransferase 48 kDa subunit OS=Drosophila melanogaster GN=Ost48 PE=2 SV=2	50	5.59	449	34.174	51.2658	6	86	6	1	High	1864	High	High	High	High
Q9VLM5	Dolichyl-diphosphooligosaccharide--protein glycosyltransferase subunit DAD1 OS=Drosophila melanogaster GN=l(2)k12914 PE=3 SV=1	12.5	8.18	112	172.795	51.1873	23	181	23	1	High	6955	High	High	High	High
Q9VJ26	EF-hand domain-containing protein D2 homolog OS=Drosophila melanogaster GN=Swip-1 PE=2 SV=1	25.1	5.14	217	206.852	51.1737	25	87	25	1	High	3420	High	High	Not Found	High
O77434	EG:34F3.8 protein OS=Drosophila melanogaster GN=Sec22 PE=2 SV=2	24.6	9.29	211	137.88	51.1429	21	291	21	1	High	7144	High	High	Not Found	Not Found
Q7JXZ2	Eip55E OS=Drosophila melanogaster GN=Eip55E PE=2 SV=1	43	7.62	393	89.849	51.0917	17	73	17	1	High	1483	High	High	High	Not Found
P08736	Elongation factor 1-alpha 1 OS=Drosophila melanogaster GN=Ef1alpha48D PE=1 SV=2	50.3	9.07	463	68.823	51.0363	14	38	14	1	High	1035	High	High	High	High
P13060	Elongation factor 2 OS=Drosophila melanogaster GN=EF2 PE=1 SV=4	94.4	6.6	844	64.169	50.9881	10	66	10	1	High	1929	High	High	Not Found	Not Found
Q5U117	Enigma OS=Drosophila melanogaster GN=Egm PE=2 SV=1	70.8	6.44	639	84.361	50.9474	19	24	19	1	High	784	High	High	High	Not Found
P15007	Enolase OS=Drosophila melanogaster GN=Eno PE=1 SV=2	54.3	8.53	500	196.04	50.7622	28	158	28	1	High	4707	High	High	High	High
Q9W1Y1	ER membrane protein complex subunit 8/9 homolog OS=Drosophila melanogaster GN=CG3501 PE=1 SV=1	22.8	6.05	203	221.007	50.7042	27	626	4	1	High	20572	High	High	High	High
Q3YMU0	ERp60 (Fragment) OS=Drosophila melanogaster GN=ERp60 PE=2 SV=1	55.3	5.87	489	37.143	50.6757	6	15	6	1	High	377	High	High	High	High
P56538	Eukaryotic translation initiation factor 6 OS=Drosophila melanogaster GN=eIF6 PE=2 SV=3	26.5	4.73	245	82.859	50.6297	15	22	15	1	High	677	High	High	Not Found	High
Q9VQQ9	Exocyst complex component 2 OS=Drosophila melanogaster GN=sec5 PE=2 SV=1	100.7	5.85	894	202.643	50.5639	25	91	25	1	High	3448	High	High	High	High
Q95RI5	Failed axon connections OS=Drosophila melanogaster GN=fax PE=2 SV=1	47.1	5.25	418	107.056	50.4386	14	28	14	1	High	1079	High	High	High	Not Found
Q7KN61	Farnesyl pyrophosphate synthase OS=Drosophila melanogaster GN=Fpps PE=2 SV=1	47.9	6.92	419	198.134	50.3937	28	113	20	1	High	4209	High	High	High	High
Q9W0A8	FI01658p OS=Drosophila melanogaster GN=RpL23A PE=1 SV=1	29.4	10.95	277	197.634	50.3234	24	66	24	1	High	2010	High	High	High	High
B5RIR1	FI04125p OS=Drosophila melanogaster GN=nrv1 PE=2 SV=1	35.3	6.38	309	239.977	50.3077	38	135	38	1	High	4460	High	High	High	High
Q9V9S0	FI04419p OS=Drosophila melanogaster GN=Lamp1 PE=2 SV=3	34.8	6.11	318	135.914	50.2646	17	89	17	1	High	2071	High	High	High	High
Q9W3Q0	FI07418p OS=Drosophila melanogaster GN=Rab39 PE=2 SV=1	24.7	6.23	218	40.16	50.2618	9	17	9	1	High	428	High	High	Not Found	Not Found
Q9VB46	FI18644p1 OS=Drosophila melanogaster GN=Hmu PE=2 SV=1	63.4	9.35	579	314.174	50.2421	41	120	41	1	High	3526	High	High	High	High
Q9VHC7	FI21236p1 OS=Drosophila melanogaster GN=rump PE=2 SV=1	66.7	7.85	632	289.69	50.203	46	297	46	1	High	7387	High	High	Not Found	High
Q9VRV8	FI21453p1 OS=Drosophila melanogaster GN=Trn PE=2 SV=1	101.5	5.07	893	51.773	50.1779	11	11	11	1	High	415	High	High	High	Not Found
Q9W266	FI21560p1 OS=Drosophila melanogaster GN=wdp PE=2 SV=1	74.7	5.39	677	282.911	50.0677	34	218	34	1	High	7129	High	High	High	High
O61604	Fimbrin OS=Drosophila melanogaster GN=Fim PE=2 SV=1	71.9	5.78	640	51.196	50	9	28	9	1	High	682	High	High	High	Not Found
Q9V3V2	Fkbp13, isoform A OS=Drosophila melanogaster GN=Fkbp14 PE=2 SV=1	23.9	4.87	216	14.037	50	3	15	3	1	High	335	High	High	High	High
P07764	Fructose-bisphosphate aldolase OS=Drosophila melanogaster GN=Ald PE=1 SV=5	39	7.4	361	18.891	50	3	37	3	1	High	667	High	High	High	High
A1Z8W8	Gartenzwerg, isoform B OS=Drosophila melanogaster GN=garz PE=4 SV=1	220.5	5.4	1983	38.149	50	4	10	4	1	High	386	High	High	High	High
Q7K3Z3	GH01724p OS=Drosophila melanogaster GN=p47 PE=2 SV=1	43.4	5.62	407	111.431	49.8258	24	57	24	1	High	1585	High	High	High	High
Q9V3N6	GH02822p OS=Drosophila melanogaster GN=TM9SF4 PE=2 SV=1	72.5	8.73	630	27.589	49.7512	7	11	7	1	High	304	High	High	Not Found	Not Found
Q8IQ80	GH06117p OS=Drosophila melanogaster GN=pst PE=2 SV=2	77.4	7.52	707	205.545	49.7399	38	75	38	1	High	2235	High	High	Not Found	Not Found
Q9VZW1	GH10494p OS=Drosophila melanogaster GN=scramb2 PE=2 SV=1	29.6	5.08	263	140.156	49.7227	16	39	16	1	High	1444	High	High	High	High
Q7JRM9	GH11283p OS=Drosophila melanogaster GN=Nmda1 PE=2 SV=1	35.5	7.18	324	34.571	49.6241	6	111	6	1	High	3133	High	High	High	High
Q9U6R9	GH13039p OS=Drosophila melanogaster GN=gammaSnap PE=2 SV=1	33.7	5.33	302	150.367	49.61	25	40	25	1	High	1485	High	High	High	High
Q9VAN7	GH13304p OS=Drosophila melanogaster GN=Pglym78 PE=2 SV=2	28.6	6.89	255	115.431	49.3697	19	48	19	1	High	1315	High	High	Not Found	Not Found
Q9VXQ5	GH13725p OS=Drosophila melanogaster GN=Tcp-1zeta PE=2 SV=1	58.2	6.62	533	13.916	49.2308	3	24	3	1	High	734	High	High	High	Not Found
Q7JVP2	GH15157p OS=Drosophila melanogaster GN=Rcd-1 PE=2 SV=1	34.2	7.33	304	196.167	49.1611	24	72	24	1	High	2975	High	High	High	High
Q8MRM0	GH16740p OS=Drosophila melanogaster GN=GstT4 PE=2 SV=1	27.6	8.79	237	189.395	49.1028	25	88	25	1	High	2885	High	High	High	High
Q7K4Z4	GH20785p OS=Drosophila melanogaster GN=imd PE=2 SV=1	29.9	6.23	273	469.164	49.0909	51	545	40	1	High	16858	High	High	High	High
Q9V3Q4	GH25379p OS=Drosophila melanogaster GN=Jafrac2 PE=2 SV=1	26.7	6.8	242	305.287	49.0265	29	221	29	1	High	7643	High	High	High	High
A1ZAA5	Glutamate oxaloacetate transaminase 1, isoform B OS=Drosophila melanogaster GN=Got1 PE=4 SV=1	48.5	8	437	78.961	49.026	16	75	16	1	High	1790	High	High	High	Not Found
Q7K8X7	Glutathione S transferase E9 OS=Drosophila melanogaster GN=GstE9 PE=2 SV=1	24.9	7.8	221	83.043	48.9842	16	43	16	1	High	869	High	High	Not Found	Not Found
M9PJN8	Glyceraldehyde 3 phosphate dehydrogenase 2, isoform C OS=Drosophila melanogaster GN=Gapdh2 PE=3 SV=1	35.3	8.44	332	121.138	48.8487	20	53	20	1	High	1920	High	High	High	Not Found
P07486	Glyceraldehyde-3-phosphate dehydrogenase 1 OS=Drosophila melanogaster GN=Gapdh1 PE=2 SV=2	35.3	8.18	332	43.937	48.8439	12	28	12	1	High	626	High	High	Not Found	Not Found
Q7KLX3	GM12291p OS=Drosophila melanogaster GN=Tapdelta PE=2 SV=1	17.6	8.54	166	165.521	48.7298	22	261	19	1	High	9171	High	High	High	High
Q9VT88	GM13876p OS=Drosophila melanogaster GN=scramb1 PE=2 SV=3	43.7	5.2	416	639.721	48.7255	60	658	60	1	High	23615	High	High	High	Not Found
Q7JVK6	GM27569p OS=Drosophila melanogaster GN=trsn PE=1 SV=1	27	5.5	235	332.794	48.6878	43	263	43	1	High	7723	High	High	High	Not Found
Q9VQ93	Golgi phosphoprotein 3 homolog rotini OS=Drosophila melanogaster GN=rti PE=1 SV=1	33.5	5.44	294	40.272	48.6486	5	11	5	1	High	347	High	High	Not Found	Not Found
Q9VW57	Grasp65 OS=Drosophila melanogaster GN=Grasp65 PE=4 SV=1	47.7	4.74	460	171.6	48.6486	25	67	25	1	High	2269	High	High	High	High
P38040	Guanine nucleotide-binding protein subunit gamma-1 OS=Drosophila melanogaster GN=Ggamma1 PE=2 SV=1	8.1	6	70	97.026	48.6381	10	52	10	1	High	1566	High	High	High	High
P29844	Heat shock 70 kDa protein cognate 3 OS=Drosophila melanogaster GN=Hsc70-3 PE=2 SV=2	72.2	5.36	656	40.873	48.5714	9	30	9	1	High	655	High	High	High	High
P11147	Heat shock 70 kDa protein cognate 4 OS=Drosophila melanogaster GN=Hsc70-4 PE=1 SV=3	71.1	5.52	651	112.167	48.5261	15	108	15	1	High	3434	High	High	High	High
P29845	Heat shock 70 kDa protein cognate 5 OS=Drosophila melanogaster GN=Hsc70-5 PE=1 SV=2	74	6.35	686	129.122	48.4581	9	151	9	1	High	4869	High	High	High	High
P02515	Heat shock protein 22 OS=Drosophila melanogaster GN=Hsp22 PE=1 SV=4	19.8	5.27	174	66.986	48.4108	13	36	13	1	High	1241	High	High	Not Found	Not Found
P05205	Heterochromatin protein 1 OS=Drosophila melanogaster GN=Su(var)205 PE=1 SV=2	23.2	5.08	206	130.278	48.4	17	84	17	1	High	2564	High	High	High	High
P48809	Heterogeneous nuclear ribonucleoprotein 27C OS=Drosophila melanogaster GN=Hrb27C PE=1 SV=2	44.7	6.8	421	382.743	48.3932	39	416	39	1	High	13702	High	High	High	High
P02283	Histone H2B OS=Drosophila melanogaster GN=His2B PE=1 SV=2	13.7	10.35	123	108.597	48.3871	16	218	16	1	High	6801	High	High	High	Not Found
P84040	Histone H4 OS=Drosophila melanogaster GN=His4 PE=1 SV=2	11.4	11.36	103	178.195	48.324	28	67	28	1	High	2461	High	High	High	Not Found
Q9VL70	HL08109p OS=Drosophila melanogaster GN=yip2 PE=2 SV=1	41.6	8.51	398	32.625	48.2993	6	111	6	1	High	3398	High	High	High	High
Q9V4C8	Host cell factor OS=Drosophila melanogaster GN=Hcf PE=1 SV=2	160.1	7.68	1500	46.801	48.2927	7	28	7	1	High	834	High	High	Not Found	Not Found
Q9VUC1	Hsc70Cb, isoform A OS=Drosophila melanogaster GN=Hsc70Cb PE=2 SV=1	88.4	5.43	804	73.124	48.2249	15	38	15	1	High	986	High	High	High	High
Q9V428	Icarus OS=Drosophila melanogaster GN=ics PE=2 SV=2	31.8	7.55	283	165.496	48.1092	21	87	21	1	High	2982	High	High	Not Found	Not Found
Q9V455	Importin subunit alpha OS=Drosophila melanogaster GN=Kap-alpha3 PE=2 SV=1	57	5.26	514	118.102	48.0769	18	57	18	1	High	1288	High	High	High	High
P52295	Importin subunit alpha OS=Drosophila melanogaster GN=Pen PE=1 SV=2	57.8	5.35	522	94.86	48.0263	12	386	12	1	High	12746	High	High	High	High
O18388	Importin subunit beta OS=Drosophila melanogaster GN=Fs(2)Ket PE=2 SV=2	98.6	5.03	884	176.875	47.9699	32	90	32	1	High	2848	High	High	High	Not Found
Q7JRJ9	Inner centromere protein OS=Drosophila melanogaster GN=Incenp PE=2 SV=1	83.5	9.28	755	40.903	47.9675	6	26	6	1	High	892	High	High	High	High
Q9VMW7	Inosine triphosphate pyrophosphatase OS=Drosophila melanogaster GN=CG8891 PE=2 SV=1	21.4	6.92	191	163.487	47.8921	28	117	28	1	High	3280	High	High	Not Found	Not Found
O97477	Inositol-3-phosphate synthase OS=Drosophila melanogaster GN=Inos PE=1 SV=1	62.2	6.23	565	131.816	47.8346	20	81	20	1	High	2409	High	High	High	Not Found
P11584	Integrin beta-PS OS=Drosophila melanogaster GN=mys PE=1 SV=3	92.6	5.97	846	39.076	47.7987	5	10	5	1	High	414	High	High	High	High
Q1RL12	IP16413p OS=Drosophila melanogaster GN=nrv2 PE=2 SV=1	36.9	7.93	322	50.949	47.7912	10	28	10	1	High	681	High	High	High	High
B7Z0E0	Isocitrate dehydrogenase [NADP] OS=Drosophila melanogaster GN=Idh PE=3 SV=2	53.6	7.3	479	73.379	47.7387	11	28	11	1	High	944	High	High	Not Found	Not Found
Q9VA73	Isoform 2 of Calcium-binding mitochondrial carrier protein Aralar1 OS=Drosophila melanogaster GN=aralar1	75.1	8.87	682	118.413	47.5962	17	56	17	1	High	1520	High	High	High	Not Found
Q7KLV9	Isoform A of 26S proteasome non-ATPase regulatory subunit 11 OS=Drosophila melanogaster GN=Rpn6	49.3	6.48	439	49.678	47.5524	9	50	9	1	High	1512	High	High	High	High
Q08473	Isoform A of RNA-binding protein squid OS=Drosophila melanogaster GN=sqd	35	6.58	321	80.224	47.5309	12	65	11	1	High	1276	High	High	Not Found	High
Q9W401	Isoform B of Probable citrate synthase, mitochondrial OS=Drosophila melanogaster GN=kdn	58.2	9.06	522	53.735	47.5113	9	20	9	1	High	579	High	High	High	High
Q8MMC4	Isoform B of Protein CDV3 homolog OS=Drosophila melanogaster GN=CG3760	29	5.31	265	140.575	47.3862	23	46	23	1	High	1690	High	High	High	High
Q8INM3	Isoform B of Protein slender lobes OS=Drosophila melanogaster GN=sle	159.7	5.22	1430	84.781	47.2892	11	96	11	1	High	2892	High	High	High	High
Q9W141	Isoform B of Putative ATP synthase subunit f, mitochondrial OS=Drosophila melanogaster GN=CG4692	15.4	10.14	134	162.667	47.281	20	72	20	1	High	2070	High	High	Not Found	High
Q24247	Isoform C of Integrin alpha-PS1 OS=Drosophila melanogaster GN=mew	128.9	6.35	1155	73.422	47.2149	16	26	16	1	High	710	High	High	Not Found	Not Found
Q9V429	Isoform Short of Thioredoxin-2 OS=Drosophila melanogaster GN=Trx-2	11.7	4.88	106	210.853	47.1875	28	121	28	1	High	4135	High	High	High	High
Q9V447	Krueppel homolog 2 OS=Drosophila melanogaster GN=Kr-h2 PE=1 SV=1	31.2	9.77	276	336.875	47.1144	49	441	49	1	High	9648	High	High	High	High
Q8SX89	Kugelkern, isoform A OS=Drosophila melanogaster GN=kuk PE=2 SV=1	60.1	5.48	570	43.774	46.9697	6	75	6	1	High	1369	High	High	High	High
Q9V426	LD07162p OS=Drosophila melanogaster GN=vig PE=2 SV=1	52.7	9.74	490	228.16	46.9281	29	66	29	1	High	2251	High	High	High	High
Q9VJ43	LD10783p OS=Drosophila melanogaster GN=ScpX PE=2 SV=1	59	7.78	544	97.865	46.6877	17	31	17	1	High	903	High	High	High	High
Q9VP57	LD15904p OS=Drosophila melanogaster GN=pzg PE=2 SV=1	105	4.89	996	54.379	46.6019	9	12	8	1	High	462	High	High	High	High
Q9VW59	LD16419p OS=Drosophila melanogaster GN=RhoGDI PE=2 SV=1	23.2	5.64	201	127.307	46.5934	18	101	18	1	High	3701	High	High	Not Found	High
Q9VJD4	LD24721p OS=Drosophila melanogaster GN=Sgt PE=2 SV=1	36.2	4.64	331	105.664	46.5753	23	62	6	1	High	1480	High	High	High	High
Q9W335	LD26546p OS=Drosophila melanogaster GN=l(1)G0320 PE=2 SV=1	33	4.84	302	100.331	46.5686	15	58	15	1	High	1394	High	High	High	Not Found
Q9W4N8	LD30122p OS=Drosophila melanogaster GN=Vap-33-1 PE=2 SV=1	29.5	7.78	269	122.094	46.4935	15	104	13	1	High	2267	High	High	High	High
Q9VRU2	LD30746p OS=Drosophila melanogaster GN=loj PE=2 SV=2	26.9	6.52	237	151.405	46.4345	22	60	22	1	High	2276	High	High	Not Found	Not Found
Q95RE4	LD37574p OS=Drosophila melanogaster GN=yps PE=2 SV=1	38.2	9.85	352	252.736	46.4258	47	117	47	1	High	3092	High	High	High	High
Q9VWD9	LD38919p OS=Drosophila melanogaster GN=Ubqn PE=1 SV=1	58.8	5.11	547	51.04	46.4151	9	64	9	1	High	1010	High	High	High	High
Q9VUL8	LD41491p OS=Drosophila melanogaster GN=Pex3 PE=2 SV=1	43.7	8.5	385	223.274	46.3863	25	95	25	1	High	3611	High	High	High	High
Q9V3Y4	LD43650p OS=Drosophila melanogaster GN=Mtch PE=2 SV=1	35	9.06	316	123.561	46.3466	21	39	21	1	High	1110	High	High	High	High
O18338	LD44762p OS=Drosophila melanogaster GN=Rab8 PE=2 SV=1	23.7	8.48	207	104.096	46.3007	19	38	19	1	High	970	High	High	High	Not Found
Q9VDI1	LD46328p OS=Drosophila melanogaster GN=Synd PE=1 SV=2	55.9	5.63	494	413.132	46.2898	59	230	59	1	High	6321	High	High	High	High
Q9VA18	Lethal (3) 03670 OS=Drosophila melanogaster GN=l(3)03670 PE=2 SV=1	24.2	8.97	223	69.762	46.2687	15	92	15	1	High	1562	High	High	High	High
Q9W2U7	LP18708p OS=Drosophila melanogaster GN=nocte PE=2 SV=4	235.4	9.22	2309	58.989	46.2585	9	51	9	1	High	995	High	High	High	High
Q9VPX2	Major facilitator superfamily transporter 3 OS=Drosophila melanogaster GN=MFS3 PE=2 SV=1	55	7.46	512	75.142	46.2264	11	21	11	1	High	513	High	High	Not Found	Not Found
E1JIM4	Mini spindles, isoform B OS=Drosophila melanogaster GN=msps PE=4 SV=1	226.7	8.12	2050	36.223	46.1847	8	16	8	1	High	271	High	High	High	High
Q9V968	MIP18 family protein CG30152 OS=Drosophila melanogaster GN=CG30152 PE=1 SV=1	23.8	5	218	168.581	46.1756	30	60	30	1	High	1892	High	High	Not Found	Not Found
Q9VDZ7	Mitochondrial import inner membrane translocase subunit TIM44 OS=Drosophila melanogaster GN=CG11779 PE=3 SV=1	52.8	8.38	459	80.305	46.1717	15	31	15	1	High	982	High	High	High	Not Found
Q8IP62	Mitochondrial ribosomal protein S23 OS=Drosophila melanogaster GN=mRpS23 PE=4 SV=1	21.5	5.73	189	140.525	46.1207	21	51	21	1	High	1811	High	High	Not Found	Not Found
M9PI82	Mo25, isoform B OS=Drosophila melanogaster GN=Mo25 PE=4 SV=1	39.4	7.25	339	48.106	46.114	11	13	11	1	High	413	High	High	High	Not Found
Q94511	NADH-ubiquinone oxidoreductase 75 kDa subunit, mitochondrial OS=Drosophila melanogaster GN=ND75 PE=2 SV=3	78.6	6.84	731	103.553	46.0808	13	187	13	1	High	6864	High	High	High	High
M9PCQ1	NADPH--cytochrome P450 reductase OS=Drosophila melanogaster GN=Cpr PE=3 SV=1	76.3	5.9	679	179.057	46.0317	29	67	29	1	High	1870	High	High	High	High
Q94518	Nascent polypeptide-associated complex subunit alpha OS=Drosophila melanogaster GN=Nacalpha PE=1 SV=2	23	4.74	217	21.048	46	4	95	4	1	High	2686	High	High	High	High
Q9VXB0	NECAP-like protein CG9132 OS=Drosophila melanogaster GN=CG9132 PE=2 SV=1	26.6	8.81	246	127.61	45.977	20	51	20	1	High	1756	High	High	High	High
Q9W376	Neuferricin homolog OS=Drosophila melanogaster GN=CG12056 PE=2 SV=1	32.6	5.58	287	130.604	45.9016	19	105	19	1	High	3111	High	High	High	Not Found
Q8SY96	NFU1 iron-sulfur cluster scaffold homolog, mitochondrial OS=Drosophila melanogaster GN=CG32500 PE=2 SV=1	31.3	5.4	283	19.616	45.9016	4	10	4	1	High	227	High	High	Not Found	Not Found
Q9VL24	Niemann-Pick type C-1a, isoform A OS=Drosophila melanogaster GN=Npc1a PE=4 SV=2	143.2	5.58	1287	84.484	45.8549	16	34	16	1	High	951	High	High	High	Not Found
Q8IR16	No on or off transient A, isoform B OS=Drosophila melanogaster GN=nonA PE=4 SV=1	81.9	9.11	742	66.942	45.8333	10	17	10	1	High	528	High	High	High	High
M9PFZ1	Nopp140, isoform E OS=Drosophila melanogaster GN=Nopp140 PE=4 SV=1	78.1	9.16	773	90.758	45.7666	11	38	11	1	High	1228	High	High	High	High
A8DY81	Not1, isoform C OS=Drosophila melanogaster GN=Not1 PE=1 SV=1	281	6.76	2505	131.538	45.7589	12	32	12	1	High	1239	High	High	High	High
M9PBV2	NTPase, isoform F OS=Drosophila melanogaster GN=NTPase PE=4 SV=1	57.8	8.65	524	103.675	45.735	12	23	8	1	High	921	High	High	High	Not Found
Q9VVK7	NUCB1 OS=Drosophila melanogaster GN=NUCB1 PE=4 SV=3	67.3	5.3	569	217.312	45.6989	24	74	24	1	High	2844	High	High	High	High
Q27415	Nucleoplasmin-like protein OS=Drosophila melanogaster GN=Nlp PE=1 SV=1	17	4.61	152	55.583	45.6825	10	13	10	1	High	439	High	High	Not Found	Not Found
P08879	Nucleoside diphosphate kinase OS=Drosophila melanogaster GN=awd PE=1 SV=3	17.2	8.12	153	14.735	45.6	3	6	3	1	High	176	High	High	High	High
Q9VCH5	Nup98 OS=Drosophila melanogaster GN=Nup98-96 PE=4 SV=3	210	6.52	1960	24.575	45.5882	6	34	6	1	High	723	High	High	High	Not Found
Q9VXY9	Opossum, isoform A OS=Drosophila melanogaster GN=opm PE=1 SV=1	27.8	5.17	242	49.317	45.5882	10	32	10	1	High	1046	High	High	Not Found	Not Found
Q9VW26	Ornithine aminotransferase, mitochondrial OS=Drosophila melanogaster GN=Oat PE=2 SV=1	47.3	7.05	431	103.405	45.5882	17	30	17	1	High	1141	High	High	High	Not Found
P20240	Otefin OS=Drosophila melanogaster GN=Ote PE=1 SV=2	46.6	9.55	424	71.95	45.5526	13	16	13	1	High	577	High	High	High	High
Q7KSB3	Oxysterol-binding protein OS=Drosophila melanogaster GN=CG15684 PE=3 SV=4	107.2	8.21	958	92.842	45.5157	18	60	18	1	High	1604	High	High	High	High
Q9W3C7	Palmitoyl-protein thioesterase 1 OS=Drosophila melanogaster GN=Ppt1 PE=1 SV=2	35.8	7.14	314	224.012	45.5154	31	75	31	1	High	2603	High	High	High	High
A0A0B4KGY6	PASILLA splice variant 3 OS=Drosophila melanogaster GN=ps PE=2 SV=1	59.6	6.61	572	31.33	45.4861	8	12	8	1	High	226	High	High	High	High
P25007	Peptidyl-prolyl cis-trans isomerase OS=Drosophila melanogaster GN=Cyp1 PE=1 SV=2	24.7	9.22	227	138.256	45.4806	23	32	23	1	High	1136	High	High	High	High
Q9VPB8	Peroxin 14 OS=Drosophila melanogaster GN=Pex14 PE=2 SV=1	30.8	6.7	280	67.232	45.4545	16	70	16	1	High	1335	High	High	High	High
Q9VXJ0	Peroxisomal multifunctional enzyme type 2 OS=Drosophila melanogaster GN=Mfe2 PE=1 SV=1	64	6.57	598	8.113	45.4545	3	4	3	1	High	93	High	High	High	High
Q9W1W9	PRADC1-like protein OS=Drosophila melanogaster GN=CG9849 PE=2 SV=1	21.5	6.19	196	58.72	45.4237	10	40	10	1	High	1199	High	High	High	Not Found
Q9VW52	Precursor RNA processing 3, isoform A OS=Drosophila melanogaster GN=Prp3 PE=4 SV=1	67.3	9.73	598	74.063	45.3731	14	29	14	1	High	954	High	High	Not Found	Not Found
Q9V8M5	Probable 3-hydroxyisobutyrate dehydrogenase, mitochondrial OS=Drosophila melanogaster GN=CG15093 PE=2 SV=2	33.9	8.13	324	56.083	45.3441	8	71	8	1	High	1449	High	High	High	High
Q9VIU7	Probable dolichol-phosphate mannosyltransferase OS=Drosophila melanogaster GN=CG10166 PE=3 SV=1	27	8.79	241	170.232	45.3358	22	93	21	1	High	3189	High	High	Not Found	Not Found
Q9VDV3	Probable nucleoporin Nup58 OS=Drosophila melanogaster GN=Nup58 PE=2 SV=1	55.5	9.44	546	268.51	45.3211	28	114	28	1	High	4070	High	High	Not Found	Not Found
P55824	Probable ubiquitin carboxyl-terminal hydrolase FAF OS=Drosophila melanogaster GN=faf PE=1 SV=2	310.9	6.05	2778	185.526	45.3048	30	76	30	1	High	2342	High	High	High	Not Found
Q7K2G1	Proteasomal ubiquitin receptor ADRM1 homolog OS=Drosophila melanogaster GN=Rpn13 PE=1 SV=1	42	5.64	389	50.842	45.2736	9	135	7	1	High	4176	High	High	High	High
P40301	Proteasome subunit alpha type-2 OS=Drosophila melanogaster GN=Prosalpha2 PE=1 SV=1	25.9	6.68	234	130.691	45.1613	17	41	17	1	High	1338	High	High	Not Found	Not Found
Q9V5C6	Proteasome subunit alpha type-3 OS=Drosophila melanogaster GN=Prosalpha7 PE=1 SV=1	27.7	5.69	253	88.858	45.1505	18	119	18	1	High	2965	High	High	Not Found	Not Found
P18053	Proteasome subunit alpha type-4 OS=Drosophila melanogaster GN=Prosalpha3 PE=1 SV=2	29.4	7.15	264	138.8	45.1049	19	72	19	1	High	2500	High	High	Not Found	Not Found
Q95083	Proteasome subunit alpha type-5 OS=Drosophila melanogaster GN=Prosalpha5 PE=2 SV=2	26.9	4.98	244	52.632	45.0644	10	101	10	1	High	2390	High	High	Not Found	Not Found
Q9XZJ4	Proteasome subunit alpha type-6 OS=Drosophila melanogaster GN=Prosalpha1 PE=1 SV=2	27.1	7.66	244	91.762	45.0311	14	97	14	1	High	2533	High	High	Not Found	Not Found
P22769	Proteasome subunit alpha type-7-1 OS=Drosophila melanogaster GN=Prosalpha4 PE=1 SV=2	28	8.12	249	330.825	44.9511	46	334	46	1	High	9410	High	High	Not Found	Not Found
Q9VUJ1	Proteasome subunit beta type OS=Drosophila melanogaster GN=Prosbeta2 PE=2 SV=1	29.8	8.66	272	192.548	44.9353	33	132	33	1	High	3777	High	High	Not Found	Not Found
P40304	Proteasome subunit beta type-1 OS=Drosophila melanogaster GN=Prosbeta6 PE=2 SV=2	25.8	6.54	235	38.617	44.9339	7	35	7	1	High	751	High	High	Not Found	Not Found
Q9VNA5	Proteasome subunit beta type-4 OS=Drosophila melanogaster GN=Prosbeta7 PE=2 SV=1	30	6.58	268	219.008	44.9248	18	69	18	1	High	2886	High	High	Not Found	Not Found
Q9V8R9	Protein 4.1 homolog OS=Drosophila melanogaster GN=cora PE=1 SV=1	184.1	8.7	1698	75.23	44.9153	8	66	8	1	High	1562	High	High	High	High
Q95RU0	Protein cueball OS=Drosophila melanogaster GN=cue PE=1 SV=1	72.6	6.21	644	149.312	44.9123	25	81	25	1	High	2328	High	High	High	Not Found
Q7JUR6	Protein GDAP2 homolog OS=Drosophila melanogaster GN=CG18812 PE=2 SV=1	61.4	6.77	540	296.113	44.795	33	244	33	1	High	9242	High	High	Not Found	Not Found
Q9VNE2	Protein krasavietz OS=Drosophila melanogaster GN=kra PE=1 SV=1	49.2	5.74	422	50.385	44.7853	9	13	9	1	High	440	High	High	High	Not Found
P24156	Protein l(2)37Cc OS=Drosophila melanogaster GN=l(2)37Cc PE=2 SV=2	30.4	5.73	276	100.209	44.7791	19	40	19	1	High	1155	High	High	High	High
P49283	Protein Malvolio OS=Drosophila melanogaster GN=Mvl PE=2 SV=2	65.4	6.19	596	50.851	44.697	8	25	8	1	High	626	High	High	High	Not Found
Q9VH39	Protein NDUFAF4 homolog OS=Drosophila melanogaster GN=CG11722 PE=1 SV=1	23.7	8.81	203	82.703	44.6429	16	49	16	1	High	1327	High	High	Not Found	Not Found
M9NDI6	Protein phosphatase 2A at 29B, isoform D OS=Drosophila melanogaster GN=Pp2A-29B PE=4 SV=1	71.8	4.91	650	71.215	44.6281	13	62	13	1	High	1549	High	High	High	High
O44783	Protein sprouty OS=Drosophila melanogaster GN=sty PE=2 SV=2	62.3	8.32	589	99.9	44.5844	17	38	17	1	High	1184	High	High	Not Found	High
Q27869	Protein-L-isoaspartate(D-aspartate) O-methyltransferase OS=Drosophila melanogaster GN=Pcmt PE=1 SV=2	24.6	7.2	226	32.599	44.5783	3	53	3	1	High	1650	High	High	High	High
P91928	Putative mitochondrial inner membrane protein OS=Drosophila melanogaster GN=CG6455 PE=2 SV=4	82	8.94	739	97.232	44.4874	23	48	23	1	High	1295	High	High	High	High
Q8T079	Putative oxidoreductase GLYR1 homolog OS=Drosophila melanogaster GN=CG4747 PE=1 SV=1	65.2	6.1	602	168.733	44.4618	24	97	16	1	High	3516	High	High	High	High
Q9VMQ5	Putative ubiquinone biosynthesis monooxygenase COQ6 OS=Drosophila melanogaster GN=CG7277 PE=2 SV=1	52	7.33	477	15.003	44.4444	4	53	4	1	High	1355	High	High	Not Found	Not Found
Q86BK8	Rab14, isoform B OS=Drosophila melanogaster GN=Rab14 PE=3 SV=1	27.1	7.01	239	185.524	44.378	33	139	33	1	High	3569	High	High	High	High
Q7KY04	Rab-protein 4, isoform A OS=Drosophila melanogaster GN=Rab4 PE=2 SV=1	23.6	6.79	213	160.469	44.3439	23	50	23	1	High	1517	High	High	Not Found	Not Found
Q9W228	RE07815p OS=Drosophila melanogaster GN=Ugt58Fa PE=2 SV=3	59.1	7.25	529	83.567	44.3262	10	72	10	1	High	1014	High	High	High	High
Q8IPX7	RE44908p OS=Drosophila melanogaster GN=Rrp40 PE=2 SV=1	25	8.31	232	92.149	44.3089	11	15	11	1	High	607	High	High	Not Found	Not Found
Q7KVW1	RE73736p OS=Drosophila melanogaster GN=spoon PE=2 SV=1	67.3	6.79	607	39.396	44.2857	6	75	6	1	High	1315	High	High	Not Found	Not Found
E1JHT6	Reticulon-like protein OS=Drosophila melanogaster GN=Rtnl1 PE=4 SV=1	65.4	4.87	607	50.179	44.2708	9	62	3	1	High	1618	High	High	High	High
Q9VXV6	RH68403p OS=Drosophila melanogaster GN=Scamp PE=2 SV=1	38.5	5.19	343	245.445	44.2451	24	58	24	1	High	2653	High	High	High	Not Found
Q9VYW6	Rhomboid-4 OS=Drosophila melanogaster GN=rho-4 PE=2 SV=2	48	5.95	417	168.393	44.2274	23	90	23	1	High	2825	High	High	High	Not Found
M9PG76	Ribosomal protein LP0, isoform B OS=Drosophila melanogaster GN=RpLP0 PE=3 SV=1	34.2	6.95	317	51.542	44.1176	9	19	9	1	High	617	High	High	High	High
Q9VH07	RuvB-like helicase 1 OS=Drosophila melanogaster GN=pont PE=1 SV=1	50.2	7.34	456	117.036	44.0647	16	37	16	1	High	1289	High	High	High	Not Found
M9MRQ6	Sh3beta, isoform E OS=Drosophila melanogaster GN=Sh3beta PE=4 SV=1	54.2	4.17	485	194.566	43.9883	32	93	32	1	High	2974	High	High	High	High
P13607	Sodium/potassium-transporting ATPase subunit alpha OS=Drosophila melanogaster GN=Atpalpha PE=1 SV=3	115.5	5.69	1041	272.137	43.9802	50	123	50	1	High	3349	High	High	High	High
P21914	Succinate dehydrogenase [ubiquinone] iron-sulfur subunit, mitochondrial OS=Drosophila melanogaster GN=SdhB PE=2 SV=2	33.7	8.66	297	155.112	43.9726	28	50	28	1	High	1566	High	High	High	High
P61851	Superoxide dismutase [Cu-Zn] OS=Drosophila melanogaster GN=Sod PE=1 SV=2	15.7	6.11	153	107.975	43.9583	14	33	14	1	High	1131	High	High	High	High
O18405	Surfeit locus protein 4 homolog OS=Drosophila melanogaster GN=Surf4 PE=2 SV=1	30.5	8.97	270	114.434	43.9338	18	50	18	1	High	1612	High	High	High	Not Found
B7YZN0	Syndecan OS=Drosophila melanogaster GN=Sdc PE=3 SV=1	49.5	4.6	468	731.62	43.9175	85	1356	84	1	High	41588	High	High	Not Found	Not Found
Q9V6G5	Tafazzin homolog OS=Drosophila melanogaster GN=Taz PE=2 SV=2	43	9.26	378	80.168	43.8462	16	40	16	1	High	1203	High	High	Not Found	Not Found
P12613	T-complex protein 1 subunit alpha OS=Drosophila melanogaster GN=T-cp1 PE=2 SV=2	59.5	6.39	557	42.56	43.8053	6	25	6	1	High	635	High	High	Not Found	Not Found
P48605	T-complex protein 1 subunit gamma OS=Drosophila melanogaster GN=Cctgamma PE=2 SV=2	59.4	6.8	544	199.384	43.7198	31	156	25	1	High	5055	High	High	High	High
Q7JW12	Thioredoxin-related transmembrane protein 2 homolog OS=Drosophila melanogaster GN=CG11007 PE=2 SV=1	31.3	8.95	271	14.168	43.6893	4	4	4	1	High	142	High	High	Not Found	Not Found
Q8IQ56	Transmembrane protein 11 homolog, mitochondrial OS=Drosophila melanogaster GN=Pmi PE=1 SV=3	20.3	6.99	182	64.88	43.609	12	128	12	1	High	3730	High	High	Not Found	Not Found
Q9W0Y1	Troponin C-akin-1 protein OS=Drosophila melanogaster GN=Tina-1 PE=2 SV=1	19	7.44	167	40.984	43.5897	7	187	7	1	High	5750	High	High	Not Found	Not Found
Q9VVA7	Tumor suppressor protein 101 OS=Drosophila melanogaster GN=TSG101 PE=2 SV=2	45.2	6.37	408	265.316	43.5746	37	1148	16	1	High	29230	High	High	Not Found	Not Found
Q9W0G1	Tyrosine-protein phosphatase non-receptor type 61F OS=Drosophila melanogaster GN=Ptp61F PE=1 SV=1	62.1	5.55	548	138.342	43.5691	22	44	22	1	High	1356	High	High	High	Not Found
Q8MKN0	Ubiquinone biosynthesis protein COQ9, mitochondrial OS=Drosophila melanogaster GN=Coq9 PE=1 SV=1	36.3	7.91	326	40.63	43.5583	12	15	12	1	High	266	High	High	High	High
Q9VH95	Uncharacterized protein CG16817 OS=Drosophila melanogaster GN=CG16817 PE=1 SV=1	20.7	4.6	184	43.993	43.5115	5	24	5	1	High	653	High	High	High	Not Found
Q9W1K0	UPF0136 membrane protein CG5532 OS=Drosophila melanogaster GN=CG5532 PE=3 SV=1	11.6	9.83	112	543.1	43.5076	76	1298	75	1	High	33209	High	High	High	High
Q9V359	Vacuolar protein sorting-associated protein 28 homolog OS=Drosophila melanogaster GN=Vps28 PE=1 SV=1	24.5	4.96	210	91.77	43.5052	14	39	14	1	High	1214	High	High	Not Found	High
Q9VSU7	Vesicle transport protein USE1 OS=Drosophila melanogaster GN=Use1 PE=2 SV=3	28.3	9.44	250	48.036	43.4783	8	13	8	1	High	408	High	High	High	High
Q9XZ10	Vha100-1, isoform C OS=Drosophila melanogaster GN=Vha100-1 PE=2 SV=1	97.1	6.98	855	70.898	43.4091	11	45	10	1	High	1185	High	High	Not Found	Not Found
Q9VE75	Vha100-2, isoform A OS=Drosophila melanogaster GN=Vha100-2 PE=2 SV=2	94.8	6.68	834	134.864	43.2836	19	68	19	1	High	1823	High	High	High	High
P23380	V-type proton ATPase 16 kDa proteolipid subunit OS=Drosophila melanogaster GN=Vha16-1 PE=2 SV=1	16.3	8.4	159	91.691	43.2489	17	50	17	1	High	1357	High	High	High	High
Q9W4P5	V-type proton ATPase subunit d 1 OS=Drosophila melanogaster GN=VhaAC39-1 PE=2 SV=1	39.8	4.91	350	22.83	43.2432	4	12	4	1	High	489	High	High	High	High
P54611	V-type proton ATPase subunit E OS=Drosophila melanogaster GN=Vha26 PE=2 SV=1	26.1	6.15	226	15.169	43.2203	3	9	3	1	High	148	High	High	High	High
Q7KN94	Walrus, isoform A OS=Drosophila melanogaster GN=wal PE=2 SV=1	34.2	8.32	330	117.707	43.2122	19	37	18	1	High	1239	High	High	High	High
Q9VU19	Wbp2 ortholog, isoform E OS=Drosophila melanogaster GN=Wbp2 PE=4 SV=3	40.2	6.8	384	94.876	43.1611	15	114	15	1	High	2389	High	High	High	Not Found
Q9V3G7	26S proteasome non-ATPase regulatory subunit 6 OS=Drosophila melanogaster GN=Rpn7 PE=2 SV=1	45.4	6.48	389	29.469	43.1298	8	12	8	1	High	301	High	Not Found	High	Not Found
Q9VMX4	AT19154p OS=Drosophila melanogaster GN=Scox PE=2 SV=1	28.2	8.28	251	32.234	43.1193	8	15	8	1	High	428	High	Not Found	High	High
Q9VN82	Canoe, isoform E OS=Drosophila melanogaster GN=cno PE=2 SV=2	226.8	7.23	2051	64.133	43.0605	11	121	11	1	High	3161	High	Not Found	Not Found	Not Found
Q9VRZ7	CG10075 OS=Drosophila melanogaster GN=CG10075 PE=2 SV=1	29.4	8.84	259	18.317	43.0233	4	79	4	1	High	1958	High	Not Found	Not Found	Not Found
Q9VTY2	CG10638, isoform A OS=Drosophila melanogaster GN=CG10638 PE=4 SV=1	35.8	6.11	317	34.049	42.9787	6	15	6	1	High	398	High	Not Found	Not Found	Not Found
Q9VN88	CG1115 OS=Drosophila melanogaster GN=CG1115 PE=2 SV=1	24.2	5.17	214	32.595	42.9379	6	8	6	1	High	272	High	Not Found	Not Found	Not Found
Q9VBW0	CG13663 OS=Drosophila melanogaster GN=CG13663 PE=4 SV=1	20.8	7.96	177	93.364	42.8571	13	60	13	1	High	2296	High	Not Found	Not Found	Not Found
Q9VYG8	CG15717 OS=Drosophila melanogaster GN=CG15717 PE=2 SV=1	27.7	6.29	252	76.256	42.8571	9	88	9	1	High	3393	High	Not Found	Not Found	Not Found
Q9VDK9	CG16953 OS=Drosophila melanogaster GN=CG16953 PE=2 SV=3	63.2	6.54	573	91.031	42.7835	14	36	14	1	High	1333	High	Not Found	High	High
Q7K4J7	CG17985 OS=Drosophila melanogaster GN=CG17985 PE=2 SV=1	30.3	5.69	271	127.876	42.7577	22	56	22	1	High	1761	High	Not Found	Not Found	Not Found
Q9VA36	CG31012, isoform C OS=Drosophila melanogaster GN=cindr PE=4 SV=2	92.4	9	882	381.567	42.7065	38	529	38	1	High	16682	High	Not Found	High	Not Found
Q8SX57	CG31549 OS=Drosophila melanogaster GN=CG11005 PE=2 SV=1	26.9	7.09	257	160.77	42.6862	24	37	24	1	High	1395	High	Not Found	Not Found	Not Found
Q8MRT7	CG4210, isoform A OS=Drosophila melanogaster GN=CG4210 PE=2 SV=1	20.2	5.34	174	125.58	42.6174	18	62	18	1	High	1703	High	Not Found	Not Found	Not Found
Q9VVC8	CG6664, isoform A OS=Drosophila melanogaster GN=CG6664 PE=2 SV=1	57.8	6.67	532	74.88	42.6136	13	89	13	1	High	1726	High	Not Found	Not Found	Not Found
Q9W389	CG7039 OS=Drosophila melanogaster GN=CG7039 PE=2 SV=2	22.6	6.55	200	138.161	42.5447	16	68	16	1	High	2405	High	Not Found	Not Found	Not Found
Q95RY2	CG7945, isoform A OS=Drosophila melanogaster GN=CG7945 PE=2 SV=1	29.3	5.62	262	83.159	42.5439	11	89	11	1	High	2079	High	Not Found	High	High
A1Z7S4	CG8026, isoform A OS=Drosophila melanogaster GN=CG8026 PE=3 SV=1	40.5	9.58	360	83.255	42.515	17	32	16	1	High	993	High	Not Found	High	Not Found
Q9VIH1	CG9273 protein OS=Drosophila melanogaster GN=RPA2 PE=1 SV=2	26.4	5.08	246	97.559	42.5134	17	88	17	1	High	2566	High	Not Found	High	High
Q9VWB1	Defective in cullin neddylation protein OS=Drosophila melanogaster GN=CG6597 PE=2 SV=2	28.7	5.74	248	286.723	42.4497	22	125	22	1	High	4631	High	Not Found	Not Found	Not Found
B6IDK2	FI03214p OS=Drosophila melanogaster GN=hfw PE=2 SV=1	68.5	6.44	611	897.879	42.4487	151	432	151	1	High	13344	High	Not Found	Not Found	Not Found
Q9VVH9	GH24467p OS=Drosophila melanogaster GN=Oatp74D PE=2 SV=2	88.4	7.27	819	57.451	42.4242	10	130	10	1	High	4099	High	Not Found	Not Found	Not Found
Q7JYZ9	Glutathione S transferase E2 OS=Drosophila melanogaster GN=GstE2 PE=2 SV=1	25.2	5.66	221	183.919	42.4028	22	74	22	1	High	2393	High	Not Found	Not Found	Not Found
Q9VGJ9	Heme oxygenase OS=Drosophila melanogaster GN=Ho PE=2 SV=1	34.1	5.8	296	111.578	42.3345	19	37	19	1	High	1232	High	Not Found	Not Found	Not Found
A1Z7G7	Latrophilin Cirl OS=Drosophila melanogaster GN=Cirl PE=1 SV=2	185.9	7.06	1697	232.802	42.2852	42	116	42	1	High	3233	High	Not Found	High	Not Found
Q5U0Y0	LD13852p OS=Drosophila melanogaster GN=Sin3A PE=2 SV=1	220.4	8.1	2062	170.9	42.2819	24	86	24	1	High	2496	High	Not Found	Not Found	Not Found
Q9NG60	LD24540p OS=Drosophila melanogaster GN=ligatin PE=2 SV=1	61.9	8.43	563	47.426	42.2705	9	18	9	1	High	645	High	Not Found	Not Found	Not Found
Q9V3P3	LD45860p OS=Drosophila melanogaster GN=REG PE=2 SV=1	28.1	6.05	245	634.855	42.2439	94	363	94	1	High	10390	High	Not Found	High	High
E4NKP2	LP13001p1 OS=Drosophila melanogaster GN=l(1)G0156 PE=2 SV=2	40.8	7.36	377	106.262	42.2319	12	62	12	1	High	1552	High	Not Found	Not Found	Not Found
Q9VRQ2	Mad2 OS=Drosophila melanogaster GN=mad2 PE=2 SV=1	23.4	5.92	207	133.877	42.2156	19	42	19	1	High	1273	High	Not Found	Not Found	Not Found
E1JH59	Myb-interacting protein 120, isoform B OS=Drosophila melanogaster GN=mip120 PE=4 SV=1	100.4	9.47	952	49.989	42.1739	8	32	8	1	High	883	High	Not Found	High	High
Q400M8	Neu3, isoform D OS=Drosophila melanogaster GN=Meltrin PE=4 SV=2	107.2	7.01	975	57.604	42.1053	12	20	12	1	High	512	High	Not Found	High	Not Found
Q9V637	Proteasome inhibitor PI31 subunit OS=Drosophila melanogaster GN=PI31 PE=1 SV=1	30.1	5.53	270	71.708	42.0779	12	62	12	1	High	1316	High	Not Found	Not Found	Not Found
Q7K148	Proteasome subunit beta type OS=Drosophila melanogaster GN=Prosbeta5 PE=2 SV=1	31.1	6.93	282	547.223	42.055	51	1905	5	1	High	68199	High	Not Found	Not Found	Not Found
M9PE35	RabX6, isoform B OS=Drosophila melanogaster GN=RabX6 PE=4 SV=1	24.5	5.33	222	124.014	42.0485	18	147	18	1	High	2017	High	Not Found	Not Found	Not Found
P04388	Ras-like protein 2 OS=Drosophila melanogaster GN=Ras64B PE=1 SV=2	22.2	6.77	192	68.114	42.0091	8	55	8	1	High	1868	High	Not Found	Not Found	Not Found
Q9VKW3	Replication factor C subunit 3 OS=Drosophila melanogaster GN=RfC3 PE=2 SV=2	37.4	7.2	332	90.219	41.954	18	47	18	1	High	1426	High	Not Found	High	Not Found
A4V0A1	RH14110p OS=Drosophila melanogaster GN=slmo PE=2 SV=1	24.3	8.41	215	51.612	41.9355	6	29	6	1	High	1234	High	Not Found	Not Found	Not Found
Q94901	RNA-binding protein lark OS=Drosophila melanogaster GN=lark PE=1 SV=1	39.9	9.07	352	51.996	41.9231	8	22	8	1	High	586	High	Not Found	Not Found	Not Found
P81928	RPII140-upstream gene protein OS=Drosophila melanogaster GN=140up PE=2 SV=2	29.2	8.7	261	73.905	41.9134	13	42	13	1	High	1370	High	Not Found	Not Found	Not Found
Q8SYD0	Tetratricopeptide repeat protein 19 homolog, mitochondrial OS=Drosophila melanogaster GN=Ttc19 PE=2 SV=1	42	7.12	369	37.64	41.8919	8	10	8	1	High	355	High	Not Found	High	High
P25160	ADP-ribosylation factor-like protein 1 OS=Drosophila melanogaster GN=Arl1 PE=2 SV=5	20.2	6.57	180	68.459	41.8502	8	170	8	1	High	5561	Not Found	High	Not Found	Not Found
Q9VKY3	ATP-dependent Clp protease proteolytic subunit OS=Drosophila melanogaster GN=CG5045 PE=2 SV=1	27.6	7.8	253	137.969	41.8288	17	88	17	1	High	2620	Not Found	High	Not Found	Not Found
Q7K566	Bmcp, isoform A OS=Drosophila melanogaster GN=Bmcp PE=2 SV=1	33.5	9.52	303	51.317	41.8033	8	29	8	1	High	704	Not Found	High	High	High
Q9VU35	CG11267 OS=Drosophila melanogaster GN=CG11267 PE=3 SV=1	11	9.09	103	72.49	41.7191	14	27	14	1	High	781	Not Found	High	High	High
Q7JYX5	CG1599 OS=Drosophila melanogaster GN=Vamp7 PE=2 SV=1	24.9	8.53	218	113.614	41.6514	25	49	25	1	High	1231	Not Found	High	Not Found	Not Found
Q9W4U2	CG3603, isoform A OS=Drosophila melanogaster GN=CG3603 PE=2 SV=2	26.2	7.8	249	42.354	41.573	8	270	8	1	High	5694	Not Found	High	Not Found	Not Found
Q7JVZ8	CG5224 OS=Drosophila melanogaster GN=GstE11 PE=2 SV=1	25.1	5.87	225	93.746	41.535	17	143	7	1	High	3372	Not Found	High	Not Found	Not Found
Q9VL16	CG5676 OS=Drosophila melanogaster GN=CG5676 PE=2 SV=1	17.3	9.2	156	127.777	41.4634	22	44	22	1	High	1193	Not Found	High	High	High
D0IQG7	Chitinase 2, isoform B OS=Drosophila melanogaster GN=Cht2 PE=2 SV=1	54.1	5.9	484	68.485	41.4286	9	67	9	1	High	1636	Not Found	High	Not Found	Not Found
Q9VN95	Enolase-phosphatase E1 OS=Drosophila melanogaster GN=CG12173 PE=1 SV=2	28.3	6.07	256	34.558	41.3897	7	37	7	1	High	464	Not Found	High	Not Found	Not Found
A1ZB72	Glutathione S transferase E7 OS=Drosophila melanogaster GN=GstE7 PE=3 SV=1	25.5	6.57	223	80.412	41.3717	14	76	12	1	High	2323	Not Found	High	Not Found	Not Found
Q9VMT5	Probable cytochrome P450 28d1 OS=Drosophila melanogaster GN=Cyp28d1 PE=2 SV=1	57.2	8.16	502	230.613	41.342	36	225	36	1	High	6339	Not Found	High	High	Not Found
Q24192	Ras-like GTP-binding protein RhoL OS=Drosophila melanogaster GN=RhoL PE=2 SV=1	21.9	8.76	190	57.671	41.3127	8	85	8	1	High	1706	Not Found	High	Not Found	Not Found
P48554	Ras-related protein Rac2 OS=Drosophila melanogaster GN=Rac2 PE=1 SV=1	21.3	8.34	192	44.212	41.3043	9	26	9	1	High	503	Not Found	High	Not Found	Not Found
Q9VFS8	26S proteasome non-ATPase regulatory subunit 9 OS=Drosophila melanogaster GN=CG9588 PE=1 SV=1	23.9	5.66	220	70.672	41.2463	10	35	10	1	High	949	Not Found	Not Found	High	High
Q7K1U0	Arc1 OS=Drosophila melanogaster GN=Arc1 PE=2 SV=1	28.9	6.47	254	94.924	41.2351	17	40	17	1	High	1085	Not Found	Not Found	High	Not Found
Q9VES1	ARL-6-interacting protein 1 homolog OS=Drosophila melanogaster GN=CG10326 PE=2 SV=1	22.2	8.84	197	89.27	41.1638	16	70	16	1	High	1632	Not Found	Not Found	High	Not Found
Q7JW46	CG11825 OS=Drosophila melanogaster GN=CG11825 PE=4 SV=1	10.9	8.15	100	49.729	41.1321	11	68	11	1	High	2761	Not Found	Not Found	High	High
Q9I7N2	CG18787 OS=Drosophila melanogaster GN=CG18787 PE=4 SV=3	44.3	6.76	398	194.404	41.0223	28	101	28	1	High	2634	Not Found	Not Found	High	Not Found
Q9VX02	CG7772 OS=Drosophila melanogaster GN=CG7772 PE=2 SV=1	18.3	9.48	164	214.121	40.9357	36	83	36	1	High	2446	Not Found	Not Found	High	Not Found
A8JR25	Fasciclin 1, isoform D OS=Drosophila melanogaster GN=Fas1 PE=4 SV=1	73.7	7.47	662	84.949	40.8644	15	42	15	1	High	1009	Not Found	Not Found	High	Not Found
Q9VQI7	Peroxiredoxin 6005 OS=Drosophila melanogaster GN=Prx6005 PE=4 SV=1	24.8	5.36	222	71.456	40.5286	12	37	12	1	High	1023	Not Found	Not Found	Not Found	High
Q541C3	RE74673p OS=Drosophila melanogaster GN=UbcD2 PE=2 SV=1	24.4	8.34	232	44.364	40.4959	9	43	9	1	High	1147	Not Found	Not Found	High	High
Q8IQI0	Sin3A-associated protein 130, isoform C OS=Drosophila melanogaster GN=Sap130 PE=4 SV=1	131.3	10.67	1294	42.186	40.4412	8	21	8	1	High	767	Not Found	Not Found	High	Not Found
E1JGR7	Verprolin 1, isoform I OS=Drosophila melanogaster GN=Vrp1 PE=4 SV=1	81	11.49	809	117.072	40.3509	19	562	19	1	High	10503	Not Found	Not Found	High	High
P17336	Catalase OS=Drosophila melanogaster GN=Cat PE=1 SV=2	57.1	8.18	506	77.431	40.3509	9	29	9	1	High	885	High	High	High	Not Found
Q9VWP5	CG34422, isoform D OS=Drosophila melanogaster GN=CG34422 PE=4 SV=4	259.3	8.94	2486	97.244	40.3509	22	35	22	1	High	983	High	High	Not Found	High
Q9VSR5	GM03767p OS=Drosophila melanogaster GN=mRpL12 PE=2 SV=1	19.6	8.75	182	84.664	40.3302	13	150	13	1	High	5397	High	High	Not Found	High
Q0KHU5	1-acylglycerophosphocholine O-acyltransferase 1 OS=Drosophila melanogaster GN=CG32699 PE=2 SV=1	60	7.46	533	221.842	40.3259	20	206	20	1	High	6887	High	High	Not Found	Not Found
Q9V3U6	26-29kD-proteinase OS=Drosophila melanogaster GN=26-29-p PE=2 SV=1	62.1	6.74	549	82.707	40.274	12	75	10	1	High	1264	High	High	High	High
P48601	26S protease regulatory subunit 4 OS=Drosophila melanogaster GN=Rpt2 PE=1 SV=2	49.3	6.58	439	114.68	40.2724	16	71	16	1	High	1559	High	High	Not Found	Not Found
O18413	26S protease regulatory subunit 8 OS=Drosophila melanogaster GN=Rpt6 PE=1 SV=2	45.8	8.41	405	77.572	40.2266	13	26	13	1	High	892	High	High	Not Found	Not Found
Q9V3P6	26S proteasome non-ATPase regulatory subunit 1 OS=Drosophila melanogaster GN=Rpn2 PE=1 SV=1	113.1	5.19	1020	279.262	40.1408	28	336	5	1	High	9981	High	High	High	Not Found
P55035	26S proteasome non-ATPase regulatory subunit 4 OS=Drosophila melanogaster GN=Rpn10 PE=1 SV=2	42.6	4.83	396	74.009	40.1042	10	37	10	1	High	1062	High	High	Not Found	Not Found
P26270	26S proteasome non-ATPase regulatory subunit 7 OS=Drosophila melanogaster GN=Rpn8 PE=1 SV=6	38.1	6.71	338	126.654	40.0763	17	84	17	1	High	2408	High	High	High	Not Found
Q9XZ61	26S proteasome regulatory complex subunit p37A OS=Drosophila melanogaster GN=Uch-L5 PE=2 SV=1	37.6	5.21	324	11.379	40	4	20	4	1	High	373	High	High	Not Found	Not Found
Q7KMP8	26S proteasome regulatory complex subunit p39A OS=Drosophila melanogaster GN=Rpn9 PE=1 SV=1	43.7	5.26	382	119.127	39.9371	9	289	9	1	High	10582	High	High	High	High
Q7KMQ0	26S proteasome regulatory complex subunit p48B OS=Drosophila melanogaster GN=Rpt1 PE=2 SV=1	48.5	6.04	433	94.139	39.7284	16	21	16	1	High	989	High	High	Not Found	Not Found
Q9V3V6	26S proteasome regulatory complex subunit p50 OS=Drosophila melanogaster GN=Rpt5 PE=2 SV=1	47.8	5.34	428	20.24	39.6739	7	50	6	1	High	850	High	High	Not Found	Not Found
P54397	39 kDa FK506-binding nuclear protein OS=Drosophila melanogaster GN=FK506-bp1 PE=1 SV=2	39.3	4.79	357	200.187	39.5181	23	91	23	1	High	3311	High	High	Not Found	Not Found
Q9VNF5	3-oxoacyl-[acyl-carrier-protein] synthase OS=Drosophila melanogaster GN=CG12170 PE=3 SV=1	46.4	7.88	438	180.105	39.4636	17	117	5	1	High	3489	High	High	Not Found	Not Found
C0HKA0	40S ribosomal protein S14 OS=Drosophila melanogaster GN=RpS14a PE=1 SV=1	16.3	10.35	151	28.347	39.4444	5	5	5	1	High	216	High	High	Not Found	High
Q9W237	40S ribosomal protein S16 OS=Drosophila melanogaster GN=RpS16 PE=1 SV=1	16.8	10.17	148	259.367	39.4231	46	149	46	1	High	3583	High	High	High	Not Found
P17704	40S ribosomal protein S17 OS=Drosophila melanogaster GN=RpS17 PE=1 SV=2	15.3	9.94	131	71.123	39.3868	15	42	15	1	High	994	High	High	Not Found	Not Found
P41094	40S ribosomal protein S18 OS=Drosophila melanogaster GN=RpS18 PE=1 SV=1	17.6	10.48	152	87.313	39.3496	17	23	17	1	High	711	High	High	Not Found	High
P39018	40S ribosomal protein S19a OS=Drosophila melanogaster GN=RpS19a PE=1 SV=3	17.3	10.11	156	154.069	39.3204	25	109	25	1	High	3249	High	High	Not Found	Not Found
M9PEA6	40S ribosomal protein S21 OS=Drosophila melanogaster GN=RpS21 PE=3 SV=1	9.2	5.91	83	65.34	39.2857	12	57	12	1	High	1976	High	High	High	High
Q9W334	40S ribosomal protein S28 OS=Drosophila melanogaster GN=RpS28b PE=1 SV=2	7.5	10.37	65	67.721	39.2857	15	23	15	1	High	674	High	High	High	Not Found
Q06559	40S ribosomal protein S3 OS=Drosophila melanogaster GN=RpS3 PE=1 SV=1	27.5	9.39	246	179.069	39.2606	20	68	20	1	High	2286	High	High	High	Not Found
P55830	40S ribosomal protein S3a OS=Drosophila melanogaster GN=RpS3A PE=1 SV=4	30.3	9.61	268	81.614	39.2473	15	20	15	1	High	638	High	High	Not Found	High
P41042	40S ribosomal protein S4 OS=Drosophila melanogaster GN=RpS4 PE=1 SV=2	29.1	10.18	261	186.48	39.1975	35	57	35	1	High	1853	High	High	Not Found	Not Found
P29327	40S ribosomal protein S6 OS=Drosophila melanogaster GN=RpS6 PE=1 SV=1	28.4	10.74	248	129.003	39.1837	19	36	19	1	High	1433	High	High	Not Found	Not Found
Q8MLY8	40S ribosomal protein S8 OS=Drosophila melanogaster GN=RpS8 PE=1 SV=1	23.7	10.48	208	110.326	39.1228	13	97	13	1	High	2003	High	High	Not Found	Not Found
P55935	40S ribosomal protein S9 OS=Drosophila melanogaster GN=RpS9 PE=1 SV=2	22.6	10.61	195	259.846	39.0785	26	133	26	1	High	3696	High	High	Not Found	Not Found
Q9VM71	5'-3' exoribonuclease 2 homolog OS=Drosophila melanogaster GN=Rat1 PE=1 SV=2	103.9	7.05	908	118.406	39.0551	17	45	16	1	High	1463	High	High	Not Found	Not Found
O61231	60S ribosomal protein L10 OS=Drosophila melanogaster GN=RpL10 PE=1 SV=1	25.5	9.85	218	77.119	39.0351	10	237	10	1	High	5332	High	High	Not Found	Not Found
Q9VTP4	60S ribosomal protein L10a-2 OS=Drosophila melanogaster GN=RpL10Ab PE=1 SV=2	24.3	9.86	217	201.046	39.0017	39	75	39	1	High	1971	High	High	Not Found	Not Found
P46222	60S ribosomal protein L11 OS=Drosophila melanogaster GN=RpL11 PE=1 SV=2	21.1	10.02	184	105.283	38.9937	13	51	13	1	High	1611	High	High	High	Not Found
M9PHM6	60S ribosomal protein L18 OS=Drosophila melanogaster GN=RpL18 PE=3 SV=1	21.7	11.53	188	55.241	38.7952	13	20	13	1	High	488	High	High	Not Found	Not Found
P41093	60S ribosomal protein L18a OS=Drosophila melanogaster GN=RpL18A PE=1 SV=1	21	10.62	177	27.223	38.7931	7	16	7	1	High	273	High	High	Not Found	Not Found
O16797	60S ribosomal protein L3 OS=Drosophila melanogaster GN=RpL3 PE=1 SV=3	46.9	10.24	416	96.333	38.7597	20	71	20	1	High	1859	High	High	Not Found	Not Found
Q9V597	60S ribosomal protein L31 OS=Drosophila melanogaster GN=RpL31 PE=1 SV=1	14.5	10.2	124	39.785	38.7324	9	14	9	1	High	335	High	High	Not Found	Not Found
P09180	60S ribosomal protein L4 OS=Drosophila melanogaster GN=RpL4 PE=1 SV=2	45	11.47	401	17.635	38.6792	4	33	4	1	High	821	High	High	High	Not Found
Q9W5R8	60S ribosomal protein L5 OS=Drosophila melanogaster GN=RpL5 PE=1 SV=2	34	9.77	299	50.231	38.6792	13	27	13	1	High	544	High	High	Not Found	Not Found
M9PIS3	6-phosphogluconate dehydrogenase, decarboxylating OS=Drosophila melanogaster GN=Pgd PE=3 SV=1	52.5	6.32	481	333.323	38.6349	41	177	40	1	High	4945	High	High	High	Not Found
Q86BM5	A kinase anchor protein 200, isoform D OS=Drosophila melanogaster GN=Akap200 PE=4 SV=1	88.1	4.22	837	79.535	38.6139	5	129	5	1	High	3984	High	High	High	Not Found
Q9VEX6	AAA family protein Bor OS=Drosophila melanogaster GN=bor PE=2 SV=2	68.3	9.17	604	71.526	38.5965	12	23	11	1	High	724	High	High	Not Found	Not Found
M9PFS1	Abl tyrosine kinase, isoform F OS=Drosophila melanogaster GN=Abl PE=4 SV=1	183.6	8.47	1723	49.965	38.5757	9	13	9	1	High	448	High	High	Not Found	Not Found
Q9VJ12	Acinus, isoform A OS=Drosophila melanogaster GN=Acn PE=1 SV=1	83.7	6.7	739	173.228	38.5417	19	69	19	1	High	1837	High	High	High	High
O97182	Actin related complex p41 subunit OS=Drosophila melanogaster GN=Arpc1 PE=2 SV=1	41.6	8.35	377	50.643	38.4328	9	49	9	1	High	1700	High	High	Not Found	Not Found
Q9VU68	Actin-interacting protein 1 OS=Drosophila melanogaster GN=flr PE=2 SV=1	66.5	6.73	608	97.592	38.3929	16	37	16	1	High	899	High	High	Not Found	Not Found
P45888	Actin-related protein 2 OS=Drosophila melanogaster GN=Arp2 PE=2 SV=3	45.3	6.02	399	27.337	38.3764	6	8	6	1	High	218	High	High	Not Found	Not Found
P32392	Actin-related protein 3 OS=Drosophila melanogaster GN=Arp3 PE=2 SV=3	47	5.99	418	61.012	38.326	7	28	7	1	High	1135	High	High	Not Found	Not Found
Q9W2G9	Acyl-coenzyme A oxidase OS=Drosophila melanogaster GN=Acox57D-p PE=2 SV=1	76	6.92	677	102.102	38.3212	22	33	22	1	High	953	High	High	Not Found	Not Found
Q9VIX4	Acyl-coenzyme A oxidase OS=Drosophila melanogaster GN=CG17544-RA PE=2 SV=2	77.2	7.03	693	87.106	38.2845	14	28	14	1	High	911	High	High	Not Found	Not Found
Q9VVK5	Adenosine deaminase-related growth factor A OS=Drosophila melanogaster GN=Adgf-A PE=2 SV=1	62.8	5.67	553	286.295	38.2456	28	347	5	1	High	10050	High	High	High	Not Found
Q27580	Adenosylhomocysteinase OS=Drosophila melanogaster GN=Ahcy13 PE=2 SV=2	47.3	6.2	432	41.291	38.1188	8	18	8	1	High	536	High	High	Not Found	Not Found
Q9VZX9	Adenosylhomocysteinase OS=Drosophila melanogaster GN=CG9977-RA PE=2 SV=1	56.9	6.79	521	72.944	38.0417	16	21	16	1	High	526	High	High	Not Found	Not Found
Q9Y0Y2	Adenylosuccinate synthetase OS=Drosophila melanogaster GN=CG17273 PE=2 SV=1	48.9	6.84	447	56.818	38.0342	14	20	14	1	High	460	High	High	Not Found	Not Found
Q9VLM8	Alanine--tRNA ligase, cytoplasmic OS=Drosophila melanogaster GN=Aats-ala PE=2 SV=1	107.7	6.13	966	136.933	37.9919	25	46	25	1	High	1467	High	High	High	Not Found
Q9VLC5	Aldehyde dehydrogenase OS=Drosophila melanogaster GN=Aldh PE=3 SV=1	57	6.8	520	33.225	37.9501	10	12	9	1	High	369	High	High	Not Found	Not Found
A1Z6Z4	Aldehyde dehydrogenase type III, isoform O OS=Drosophila melanogaster GN=Aldh-III PE=3 SV=2	62.9	6.48	563	71.681	37.9227	15	30	14	1	High	645	High	High	High	Not Found
Q9VB05	ALG-2 interacting protein X OS=Drosophila melanogaster GN=ALiX PE=1 SV=1	92.5	5.45	836	65.066	37.8467	16	23	16	1	High	656	High	High	High	Not Found
M9PGV6	Alpha spectrin, isoform B OS=Drosophila melanogaster GN=alpha-Spec PE=4 SV=1	282.4	5.2	2457	174.577	37.8261	15	191	15	1	High	7202	High	High	High	Not Found
Q9W0B8	Alpha-coatomer protein, isoform A OS=Drosophila melanogaster GN=alphaCop PE=2 SV=1	139.2	7.65	1234	35.431	37.7926	7	13	7	1	High	369	High	High	Not Found	Not Found
Q9I7L5	Alpha-Esterase-10 OS=Drosophila melanogaster GN=alpha-Est10 PE=4 SV=3	64	7.5	567	104.251	37.7863	14	28	14	1	High	949	High	High	High	Not Found
Q9VIB5	Alpha-Esterase-7, isoform A OS=Drosophila melanogaster GN=alpha-Est7 PE=2 SV=1	65.4	6.49	572	120.044	37.7778	20	88	20	1	High	2161	High	High	High	Not Found
Q24451	Alpha-mannosidase 2 OS=Drosophila melanogaster GN=alpha-Man-II PE=1 SV=2	126.6	7.2	1108	16.998	37.7358	3	9	3	1	High	316	High	High	Not Found	Not Found
Q9VJG0	Aminopeptidase P OS=Drosophila melanogaster GN=ApepP PE=2 SV=1	68.5	5.95	613	57.859	37.6812	11	206	11	1	High	2746	High	High	High	Not Found
Q9VYV4	Amun, isoform A OS=Drosophila melanogaster GN=Amun PE=2 SV=1	58.4	4.58	550	50.952	37.6694	8	42	8	1	High	1311	High	High	High	Not Found
Q9VCA8	Ankyrin repeat and KH domain-containing protein mask OS=Drosophila melanogaster GN=mask PE=1 SV=2	422.9	5.68	4001	47.114	37.6528	9	17	9	1	High	544	High	High	High	Not Found
Q9VXG4	Annexin B11 OS=Drosophila melanogaster GN=AnxB11 PE=2 SV=2	56.2	7.15	511	132.416	37.6133	19	51	19	1	High	1684	High	High	Not Found	Not Found
O16043	Anon1A4 OS=Drosophila melanogaster GN=Df31 PE=2 SV=1	18.8	4.27	183	171.608	37.5102	39	59	39	1	High	1741	High	High	High	Not Found
Q7KVR8	AP-1gamma, isoform D OS=Drosophila melanogaster GN=AP-1gamma PE=4 SV=1	106.9	5.68	982	66.332	37.3457	14	33	14	1	High	624	High	High	Not Found	Not Found
Q9V431	Apoptosis inhibitor 5 homolog OS=Drosophila melanogaster GN=Aac11 PE=2 SV=1	59.9	6.76	536	56.364	37.3358	12	31	12	1	High	1081	High	High	High	High
Q9VDT1	Arc42 OS=Drosophila melanogaster GN=Arc42 PE=2 SV=1	43.6	7.88	405	29.203	37.3057	6	30	6	1	High	618	High	High	Not Found	Not Found
O76895	Arginase OS=Drosophila melanogaster GN=arg PE=2 SV=2	39.1	7.2	351	38.389	37.3016	3	10	3	1	High	479	High	High	Not Found	Not Found
Q9VGW7	Arginine methyltransferase 1 OS=Drosophila melanogaster GN=Art1 PE=2 SV=1	42.8	5.15	376	48.808	37.2973	8	14	8	1	High	347	High	High	Not Found	Not Found
Q9VFB3	Arginine methyltransferase 3, isoform A OS=Drosophila melanogaster GN=Art3 PE=2 SV=1	58.9	4.73	516	62.239	37.2951	8	71	8	1	High	1513	High	High	Not Found	Not Found
Q8IPW1	Arouser, isoform A OS=Drosophila melanogaster GN=aru PE=4 SV=1	88.2	6.89	805	68.383	37.2922	11	73	11	1	High	1609	High	High	Not Found	Not Found
Q9VF28	Arpc3A, isoform C OS=Drosophila melanogaster GN=Arpc3A PE=2 SV=4	20.2	9.07	177	42.949	37.2197	7	31	7	1	High	718	High	High	Not Found	Not Found
Q9V434	Asparaginyl-tRNA synthetase, isoform A OS=Drosophila melanogaster GN=Aats-asn PE=2 SV=1	63.9	5.96	558	33.711	37.2093	8	10	8	1	High	224	High	High	High	Not Found
Q8IPY3	Aspartate aminotransferase OS=Drosophila melanogaster GN=Got2 PE=2 SV=1	48.1	8.5	431	123.958	37.1831	10	214	10	1	High	8435	High	High	Not Found	Not Found
Q7K0E6	Aspartyl-tRNA synthetase OS=Drosophila melanogaster GN=Aats-asp PE=2 SV=1	59	6.81	531	35.063	37.1542	8	16	7	1	High	452	High	High	Not Found	Not Found
Q9VKM7	AT01533p OS=Drosophila melanogaster GN=CG6089 PE=2 SV=2	75.6	9.44	677	82.492	37.1482	14	49	14	1	High	1009	High	High	High	High
Q9VZX8	AT02196p OS=Drosophila melanogaster GN=CG12093 PE=2 SV=1	42.5	7.27	380	92.945	37.1316	17	47	16	1	High	1193	High	High	Not Found	Not Found
A8JV22	AT08049p OS=Drosophila melanogaster GN=CG1440-RC PE=2 SV=1	57.7	6.24	511	36.155	37.1134	5	180	5	1	High	8275	High	High	High	Not Found
Q9VJZ4	AT12494p OS=Drosophila melanogaster GN=CG9306 PE=2 SV=1	17.4	9.5	144	36.292	37.1134	7	26	7	1	High	568	High	High	Not Found	Not Found
Q8T8W3	AT21416p OS=Drosophila melanogaster GN=Past1 PE=2 SV=1	61.5	6.42	540	28.171	37.037	7	82	7	1	High	1335	High	High	High	Not Found
Q9VM14	AT21758p OS=Drosophila melanogaster GN=CG5261 PE=2 SV=1	54.2	9.57	512	94.471	37.0315	20	30	20	1	High	1068	High	High	High	High
Q9VGH5	AT27789p OS=Drosophila melanogaster GN=glo PE=2 SV=1	61.4	6.04	586	118.147	36.9686	17	71	17	1	High	1797	High	High	Not Found	Not Found
Q24407	ATP synthase-coupling factor 6, mitochondrial OS=Drosophila melanogaster GN=ATPsyn-Cf6 PE=3 SV=1	11.9	9.04	106	70.471	36.9515	13	21	13	1	High	742	High	High	High	High
Q9VNV3	ATP-dependent RNA helicase Ddx1 OS=Drosophila melanogaster GN=Ddx1 PE=2 SV=1	80.8	6.87	727	20.527	36.9128	7	50	7	1	High	398	High	High	Not Found	Not Found
P19109	ATP-dependent RNA helicase p62 OS=Drosophila melanogaster GN=Rm62 PE=1 SV=3	78.5	9.6	719	123.591	36.858	14	140	14	1	High	3929	High	High	Not Found	Not Found
Q9VN03	ATP-dependent RNA helicase SUV3 homolog, mitochondrial OS=Drosophila melanogaster GN=CG9791 PE=2 SV=3	86.6	7.68	763	71.763	36.8421	6	115	6	1	High	4587	High	High	Not Found	Not Found
Q27268	ATP-dependent RNA helicase WM6 OS=Drosophila melanogaster GN=Hel25E PE=1 SV=1	48.6	5.66	424	45.022	36.8243	9	13	9	1	High	402	High	High	Not Found	Not Found
A1Z9X0	Atypical protein kinase C, isoform A OS=Drosophila melanogaster GN=aPKC PE=1 SV=1	69.5	6.04	606	46.541	36.7857	9	15	9	1	High	412	High	High	Not Found	Not Found
Q7JQL5	Autophagy-specific gene 9 OS=Drosophila melanogaster GN=Atg9 PE=2 SV=1	95.4	6.67	845	37.321	36.747	4	16	4	1	High	775	High	High	Not Found	Not Found
A1ZBW0	Bancal, isoform C OS=Drosophila melanogaster GN=bl PE=2 SV=1	51	9.2	502	66.213	36.6864	9	19	9	1	High	449	High	High	High	High
Q7KMM4	BcDNA.GH04962 OS=Drosophila melanogaster GN=BcDNA.GH04962 PE=2 SV=1	105.7	6.51	924	13.186	36.6667	3	9	3	1	High	158	High	High	High	High
Q9Y137	BcDNA.GH07066 OS=Drosophila melanogaster GN=BcDNA.GH07066 PE=2 SV=1	95.1	7.62	850	66.231	36.6492	12	36	12	1	High	1021	High	High	Not Found	Not Found
Q9VKG4	BcDNA.GH07269 OS=Drosophila melanogaster GN=BcDNA.GH07269 PE=2 SV=2	67.4	8.27	682	252.807	36.6434	47	140	47	1	High	3228	High	High	High	Not Found
Q9Y124	BcDNA.GH08385 OS=Drosophila melanogaster GN=BcDNA.GH08385 PE=2 SV=1	51	5.66	448	27.138	36.5385	3	10	3	1	High	238	High	High	Not Found	Not Found
Q9Y109	BcDNA.GH11023 OS=Drosophila melanogaster GN=BcDNA.GH11023 PE=2 SV=1	78.8	6.4	702	69.978	36.5248	10	72	10	1	High	2631	High	High	Not Found	Not Found
Q7KMJ6	BcDNA.GH11110 OS=Drosophila melanogaster GN=nito PE=2 SV=1	89	9.38	793	37.748	36.4621	6	11	6	1	High	300	High	High	Not Found	Not Found
Q9V3D9	BcDNA.GM09489 OS=Drosophila melanogaster GN=Srp54k PE=2 SV=1	55.8	8.7	508	113.737	36.445	22	31	22	1	High	1012	High	High	Not Found	Not Found
Q7KLW9	BcDNA.LD02793 OS=Drosophila melanogaster GN=Prp19 PE=2 SV=1	55.2	6.9	505	63.738	36.4116	17	103	17	1	High	1239	High	High	High	Not Found
Q9V466	BcDNA.LD18761 OS=Drosophila melanogaster GN=Nup107 PE=2 SV=1	97.3	5.94	845	108.387	36.3636	16	48	16	1	High	1483	High	High	Not Found	Not Found
Q9V415	BcDNA.LD23587 OS=Drosophila melanogaster GN=Hrd3 PE=2 SV=1	89.3	5.6	819	117.509	36.3492	17	59	17	1	High	1789	High	High	High	Not Found
Q9V3Y5	BcDNA.LD23634 OS=Drosophila melanogaster GN=BcDNA.LD23634 PE=2 SV=1	112.6	6.49	998	80.339	36.3388	13	22	13	1	High	725	High	High	High	High
Q9Y0Y5	BcDNA.LD29885 OS=Drosophila melanogaster GN=epsilonCOP PE=2 SV=1	34.6	4.87	306	110.063	36.3104	17	31	17	1	High	1009	High	High	Not Found	Not Found
Q7KMH5	BcDNA.LD29892 OS=Drosophila melanogaster GN=BcDNA.LD29892 PE=2 SV=1	66.5	6.23	573	45.06	36.2989	8	24	8	1	High	680	High	High	Not Found	Not Found
Q9VB23	BcDNA.LD34343 OS=Drosophila melanogaster GN=wdb PE=2 SV=2	59.7	7.49	524	29.676	36.1842	7	42	7	1	High	1195	High	High	High	Not Found
Q9VI04	Beta-alanine synthase OS=Drosophila melanogaster GN=pyd3 PE=1 SV=2	43.8	6.86	386	91.455	36.1564	15	30	15	1	High	941	High	High	Not Found	High
Q0E8H9	Beta-hexosaminidase OS=Drosophila melanogaster GN=Hexo1 PE=3 SV=1	70.5	5.97	622	114.823	36.1446	11	152	11	1	High	4513	High	High	Not Found	Not Found
Q9W3C4	Beta-hexosaminidase OS=Drosophila melanogaster GN=Hexo2 PE=2 SV=1	70.6	7.74	622	30.275	36.1111	7	22	7	1	High	434	High	High	Not Found	Not Found
Q9VAX7	Beta-Tubulin at 97EF, isoform A OS=Drosophila melanogaster GN=betaTub97EF PE=3 SV=2	58.5	4.73	522	107.754	36.0802	20	41	20	1	High	1231	High	High	Not Found	Not Found
M9PDB8	Bicaudal D, isoform D OS=Drosophila melanogaster GN=BicD PE=4 SV=1	91.2	5.29	802	32.614	36.0743	10	21	10	1	High	327	High	High	Not Found	Not Found
Q9VJ86	Bicoid stability factor OS=Drosophila melanogaster GN=bsf PE=2 SV=2	157.2	7.14	1412	66.357	36.0577	10	20	10	1	High	567	High	High	High	Not Found
Q9VD28	Bifunctional arginine demethylase and lysyl-hydroxylase PSR OS=Drosophila melanogaster GN=PSR PE=2 SV=1	47	9.06	408	18.902	36.0544	3	8	3	1	High	299	High	High	Not Found	Not Found
P28668	Bifunctional glutamate/proline--tRNA ligase OS=Drosophila melanogaster GN=Aats-glupro PE=1 SV=2	189.3	8.63	1714	208.972	36.0465	40	75	40	1	High	2076	High	High	High	Not Found
Q7K4H4	Bifunctional lysine-specific demethylase and histidyl-hydroxylase NO66 OS=Drosophila melanogaster GN=CG2982 PE=1 SV=1	73.1	7.84	653	67.927	35.9223	10	129	10	1	High	2775	High	High	High	High
Q9VRP4	Bifunctional phosphopantetheine adenylyltransferase-Dephospho-CoA kinase OS=Drosophila melanogaster GN=Ppat-Dpck PE=3 SV=2	57.6	7.2	518	132.303	35.9155	20	32	20	1	High	1052	High	High	Not Found	Not Found
Q9VRL8	Blanks OS=Drosophila melanogaster GN=blanks PE=2 SV=1	35.6	8.27	324	53.658	35.8891	10	18	10	1	High	566	High	High	High	High
O97365	BM-40 OS=Drosophila melanogaster GN=BM-40-SPARC PE=2 SV=1	35.2	4.64	304	126.968	35.7971	19	132	19	1	High	3674	High	High	Not Found	Not Found
Q9VF03	Brahma associated protein 155 kDa OS=Drosophila melanogaster GN=mor PE=2 SV=3	131.3	5.73	1209	18.919	35.7576	4	33	4	1	High	1139	High	High	High	High
Q7K012	Brahma associated protein 55kD OS=Drosophila melanogaster GN=Bap55 PE=2 SV=1	47.3	5.49	425	78.859	35.689	15	30	14	1	High	853	High	High	Not Found	Not Found
Q9VYG2	Brahma-associated protein of 60 kDa OS=Drosophila melanogaster GN=Bap60 PE=1 SV=1	58.1	9.32	515	60.692	35.6164	11	22	11	1	High	633	High	High	Not Found	Not Found
Q9VIE7	Burgundy OS=Drosophila melanogaster GN=bur PE=2 SV=3	76.7	6.8	683	206.982	35.614	21	88	21	1	High	3315	High	High	Not Found	Not Found
Q9W3D1	Caf1-180 OS=Drosophila melanogaster GN=Caf1-180 PE=2 SV=1	133.4	7.03	1183	22.039	35.5932	3	11	3	1	High	201	High	High	Not Found	Not Found
Q9V438	Calcium-binding protein 1 OS=Drosophila melanogaster GN=CaBP1 PE=2 SV=1	46.7	5.69	433	42.565	35.5872	6	62	6	1	High	477	High	High	High	High
P62152	Calmodulin OS=Drosophila melanogaster GN=Cam PE=1 SV=2	16.8	4.22	149	53.851	35.5789	14	29	14	1	High	616	High	High	High	High
Q9VT65	Calpain-B OS=Drosophila melanogaster GN=CalpB PE=1 SV=2	103.7	5.02	925	184.667	35.4582	22	88	22	1	High	2765	High	High	High	Not Found
E2QD75	Cap binding protein 80, isoform B OS=Drosophila melanogaster GN=Cbp80 PE=4 SV=1	93.2	6.55	800	71.362	35.4251	14	45	14	1	High	1381	High	High	Not Found	Not Found
P08182	Casein kinase II subunit beta OS=Drosophila melanogaster GN=CkIIbeta PE=2 SV=2	27.1	5.33	235	35.499	35.4086	5	64	5	1	High	2095	High	High	Not Found	Not Found
Q95029	Cathepsin L OS=Drosophila melanogaster GN=Cp1 PE=2 SV=2	41.6	7.21	371	51.663	35.396	9	13	9	1	High	452	High	High	High	Not Found
Q8T8R1	CCHC-type zinc finger protein CG3800 OS=Drosophila melanogaster GN=CG3800 PE=1 SV=1	17.6	8.65	165	43.343	35.3896	10	13	10	1	High	333	High	High	High	High
Q9VCN6	Cdc16 OS=Drosophila melanogaster GN=Cdc16 PE=4 SV=1	81.7	5.52	718	12.879	35.3659	4	8	4	1	High	72	High	High	Not Found	Not Found
Q9VKB2	Ced-12 OS=Drosophila melanogaster GN=Ced-12 PE=1 SV=1	82.9	6.19	724	18.072	35.2941	5	11	5	1	High	152	High	High	Not Found	Not Found
E2QC90	Ced-6, isoform B OS=Drosophila melanogaster GN=ced-6 PE=4 SV=1	56.1	6.87	517	69.198	35.2632	4	70	4	1	High	3727	High	High	Not Found	Not Found
Q9W4X9	Centromere/kinetochore protein zw10 OS=Drosophila melanogaster GN=mit(1)15 PE=1 SV=2	82.2	5.31	721	51.245	35.259	13	56	13	1	High	1369	High	High	Not Found	Not Found
Q24478	Centrosome-associated zinc finger protein CP190 OS=Drosophila melanogaster GN=Cp190 PE=1 SV=2	121.6	4.67	1096	166.48	35.2518	24	162	24	1	High	4718	High	High	Not Found	High
A4V3N7	Ceramidase, isoform B OS=Drosophila melanogaster GN=CDase PE=2 SV=1	78.2	6.6	704	26.121	35.2381	6	8	6	1	High	314	High	High	High	High
Q9VM69	CG10206-PA OS=Drosophila melanogaster GN=nop5 PE=2 SV=2	57.1	8.59	511	60.562	35.2113	10	37	9	1	High	1105	High	High	Not Found	High
M9PEH8	CG10289, isoform D OS=Drosophila melanogaster GN=CG10289 PE=4 SV=1	111.6	4.49	996	36.745	35.0785	10	11	10	1	High	251	High	High	Not Found	Not Found
Q9VI16	CG1041, isoform A OS=Drosophila melanogaster GN=CG1041 PE=2 SV=2	74.7	8.6	662	53.119	35.0575	5	43	5	1	High	2037	High	High	High	Not Found
Q9VJ75	CG10413 OS=Drosophila melanogaster GN=CG10413 PE=2 SV=1	104.2	6.62	941	32.578	35.0515	6	9	6	1	High	312	High	High	High	Not Found
Q9VBU5	CG10425 OS=Drosophila melanogaster GN=CG10425 PE=2 SV=1	36.5	8.07	336	53.042	35.0404	11	45	11	1	High	1029	High	High	Not Found	Not Found
Q9W2M4	CG10527 OS=Drosophila melanogaster GN=CG10527 PE=4 SV=1	31.5	4.77	296	135.072	35.0294	25	75	25	1	High	2002	High	High	High	High
Q9VP77	CG10565, isoform A OS=Drosophila melanogaster GN=CG10565 PE=2 SV=1	73.6	8.97	646	42.774	34.9862	10	11	10	1	High	414	High	High	High	High
Q9VJ39	CG10602, isoform B OS=Drosophila melanogaster GN=CG10602 PE=4 SV=3	68.4	5.5	613	72.467	34.9425	13	49	13	1	High	1301	High	High	High	Not Found
Q9VRJ4	CG10672 OS=Drosophila melanogaster GN=CG10672 PE=2 SV=1	33.6	9.33	317	9.074	34.9398	3	5	3	1	High	116	High	High	Not Found	Not Found
Q9VJ04	CG10702, isoform A OS=Drosophila melanogaster GN=CG10702 PE=2 SV=1	109.3	6.8	946	129.025	34.8887	30	46	30	1	High	1054	High	High	Not Found	Not Found
B7YZL3	CG10737, isoform T OS=Drosophila melanogaster GN=CG10737 PE=4 SV=1	103.8	7.59	955	25.63	34.8416	6	15	6	1	High	240	High	High	High	High
Q9W3M7	CG10777 OS=Drosophila melanogaster GN=CG10777 PE=2 SV=1	100.4	9.14	945	34.258	34.8361	9	36	9	1	High	741	High	High	Not Found	Not Found
Q9VDD5	CG10824 OS=Drosophila melanogaster GN=CG10824 PE=1 SV=2	62.1	4.98	554	28.603	34.8214	8	9	8	1	High	259	High	High	High	Not Found
Q9VI58	CG1091, isoform B OS=Drosophila melanogaster GN=CG1091 PE=2 SV=1	63.9	8.94	560	39.896	34.7032	9	33	9	1	High	530	High	High	Not Found	Not Found
Q9W3N9	CG10932 OS=Drosophila melanogaster GN=CG10932 PE=2 SV=1	43.4	8.68	410	51.656	34.6988	9	13	9	1	High	507	High	High	Not Found	Not Found
Q9VU17	CG10960, isoform B OS=Drosophila melanogaster GN=CG10960 PE=2 SV=1	58.4	6.4	539	16.358	34.6154	3	4	3	1	High	111	High	High	High	Not Found
Q8IRN0	CG10962 OS=Drosophila melanogaster GN=CG10962-RB PE=2 SV=1	27.1	6.55	249	125.561	34.5946	15	49	15	1	High	1550	High	High	Not Found	Not Found
Q9VI53	CG1105 OS=Drosophila melanogaster GN=CG1105 PE=2 SV=1	46	5.58	422	54.052	34.5821	12	23	12	1	High	441	High	High	Not Found	Not Found
Q9VMB3	CG11050, isoform A OS=Drosophila melanogaster GN=CG11050 PE=4 SV=1	42.5	6.7	388	58.662	34.5794	9	48	9	1	High	1395	High	High	Not Found	Not Found
Q7JR83	CG11055, isoform A OS=Drosophila melanogaster GN=Hsl PE=2 SV=1	97.4	5.33	881	171.669	34.4937	16	80	16	1	High	2987	High	High	Not Found	Not Found
Q9VC18	CG11089 OS=Drosophila melanogaster GN=CG11089 PE=2 SV=1	63.3	7.87	590	52.236	34.4473	6	67	6	1	High	2342	High	High	Not Found	Not Found
Q7K3M5	CG11107 OS=Drosophila melanogaster GN=CG11107 PE=2 SV=1	82.6	7.06	729	21.591	34.4371	3	14	3	1	High	564	High	High	Not Found	Not Found
Q7JX95	CG11123 OS=Drosophila melanogaster GN=CG11123 PE=2 SV=1	75.7	7.11	665	41.005	34.3662	10	13	10	1	High	319	High	High	Not Found	Not Found
Q7JRM5	CG11127 OS=Drosophila melanogaster GN=CG11127 PE=2 SV=1	51.8	8.5	449	42.415	34.3458	9	12	8	1	High	379	High	High	Not Found	Not Found
Q9VNQ3	CG11137 OS=Drosophila melanogaster GN=CG11137 PE=2 SV=1	18.3	9.74	166	52.308	34.321	10	19	10	1	High	580	High	High	High	Not Found
Q8T0G1	CG11163, isoform A OS=Drosophila melanogaster GN=ZnT41F PE=2 SV=1	55	6	498	56.283	34.3182	13	31	13	1	High	731	High	High	Not Found	Not Found
Q9W280	CG11170 OS=Drosophila melanogaster GN=CG11170 PE=2 SV=1	40	5.47	348	119.757	34.2762	14	42	14	1	High	1634	High	High	Not Found	Not Found
Q7K3B7	CG11208 OS=Drosophila melanogaster GN=CG11208 PE=2 SV=1	62.2	7.47	568	48.781	34.2618	10	19	10	1	High	523	High	High	Not Found	Not Found
Q6NP91	CG11210 OS=Drosophila melanogaster GN=CG11210 PE=2 SV=1	86.1	9.13	760	70.395	34.2205	8	150	8	1	High	4883	High	High	Not Found	Not Found
Q9VM49	CG11266, isoform A OS=Drosophila melanogaster GN=CG11266 PE=2 SV=1	66.4	10.01	594	13.756	34.1772	3	18	3	1	High	615	High	High	Not Found	Not Found
E2QCZ9	CG1129, isoform B OS=Drosophila melanogaster GN=CG1129 PE=4 SV=1	40.4	6.33	369	118.144	34.0659	18	49	18	1	High	1230	High	High	Not Found	Not Found
Q9VP06	CG11306, isoform A OS=Drosophila melanogaster GN=CG11306 PE=2 SV=2	54.5	7.94	475	34.356	34.0314	5	24	5	1	High	705	High	High	Not Found	Not Found
Q8SZ78	CG11318 OS=Drosophila melanogaster GN=CG11318 PE=2 SV=1	90.4	7.25	802	112.187	33.9752	19	29	19	1	High	979	High	High	Not Found	Not Found
Q9V9X7	CG11337, isoform A OS=Drosophila melanogaster GN=CG11337-RD PE=2 SV=2	84.9	7.66	771	91.406	33.9367	17	35	17	1	High	1091	High	High	Not Found	Not Found
O46307	CG11417 OS=Drosophila melanogaster GN=fs(1)N PE=4 SV=1	88.5	4.98	771	55.245	33.9332	11	44	11	1	High	1164	High	High	Not Found	Not Found
M9PGM0	CG11448, isoform C OS=Drosophila melanogaster GN=CG11448 PE=4 SV=1	54.9	4.84	486	19.742	33.9286	4	84	4	1	High	2470	High	High	Not Found	Not Found
Q7JWI7	CG11665 OS=Drosophila melanogaster GN=CG11665 PE=2 SV=1	71.7	8.38	658	84.338	33.9089	13	20	13	1	High	617	High	High	Not Found	Not Found
Q9VXQ8	CG11679 OS=Drosophila melanogaster GN=CG11679 PE=2 SV=1	48.3	6.13	420	27.631	33.8983	7	13	7	1	High	256	High	High	Not Found	Not Found
Q9VC06	CG11771 OS=Drosophila melanogaster GN=CG11771 PE=2 SV=1	81.3	7.08	730	45.303	33.887	7	28	7	1	High	626	High	High	Not Found	Not Found
Q7K490	CG11807 OS=Drosophila melanogaster GN=CG11807 PE=2 SV=1	55.2	6.48	491	31.947	33.8776	5	31	5	1	High	891	High	High	High	Not Found
Q9VTB3	CG11811 OS=Drosophila melanogaster GN=CG11811 PE=2 SV=1	25.9	7.44	233	89.344	33.7838	18	26	18	1	High	819	High	High	Not Found	High
Q9VAP8	CG11874 OS=Drosophila melanogaster GN=alpha-Man-Ib PE=2 SV=1	76.9	5.97	685	96.962	33.7716	19	38	19	1	High	780	High	High	Not Found	Not Found
Q7K5K3	CG11876, isoform A OS=Drosophila melanogaster GN=CG11876 PE=2 SV=1	39.3	7.8	365	29.823	33.7176	8	9	8	1	High	210	High	High	Not Found	High
A8DY95	CG11883, isoform C OS=Drosophila melanogaster GN=CG11883 PE=3 SV=1	85.9	6.13	792	59.32	33.6658	13	30	13	1	High	795	High	High	Not Found	Not Found
Q4U2G8	CG11961, isoform A OS=Drosophila melanogaster GN=CG11961 PE=2 SV=1	100.9	8.92	891	40.456	33.6406	7	53	7	1	High	1464	High	High	Not Found	Not Found
Q9VHJ7	CG11964 OS=Drosophila melanogaster GN=CG11964 PE=2 SV=1	66	5.11	581	11.516	33.6364	3	4	3	1	High	132	High	High	Not Found	Not Found
Q9VN77	CG12007 OS=Drosophila melanogaster GN=CG12007 PE=2 SV=1	59.8	6.62	515	10.747	33.6364	3	3	3	1	High	87	High	High	Not Found	Not Found
Q7K130	CG12042 OS=Drosophila melanogaster GN=CG12042 PE=2 SV=1	57.9	8.22	514	200.853	33.61	24	106	24	1	High	3228	High	High	Not Found	Not Found
Q8MRM6	CG12065, isoform C OS=Drosophila melanogaster GN=CG12065 PE=2 SV=1	71.1	7.39	641	190.713	33.5789	23	48	23	1	High	1947	High	High	Not Found	Not Found
Q9VZU4	CG12079 OS=Drosophila melanogaster GN=CG12079 PE=2 SV=1	30	7.84	265	32.674	33.5106	8	13	7	1	High	352	High	High	Not Found	Not Found
A1Z830	CG12128, isoform A OS=Drosophila melanogaster GN=CG12128 PE=4 SV=1	53.8	7.27	485	35.482	33.4661	5	21	5	1	High	811	High	High	Not Found	Not Found
Q7JWF1	CG12140 OS=Drosophila melanogaster GN=Etf-QO PE=2 SV=1	65.9	6.64	604	184.862	33.4029	38	79	38	1	High	2080	High	High	Not Found	Not Found
Q8IPQ6	CG12162, isoform B OS=Drosophila melanogaster GN=CG12162 PE=4 SV=1	48	6.43	431	280.408	33.3638	60	111	60	1	High	2883	High	High	Not Found	Not Found
Q9VWI0	CG12203 OS=Drosophila melanogaster GN=CG12203 PE=2 SV=2	20.7	9.8	183	36.978	33.3333	6	46	6	1	High	2337	High	High	High	Not Found
Q8INJ4	CG12213, isoform B OS=Drosophila melanogaster GN=CG12213-RB PE=2 SV=2	56	5.17	514	46.16	33.3333	10	17	10	1	High	418	High	High	High	High
Q7K4G8	CG12391 OS=Drosophila melanogaster GN=CG12391 PE=2 SV=1	66.4	4.81	587	18.985	33.3333	3	18	3	1	High	554	High	High	Not Found	Not Found
Q9VZY0	CG1240 OS=Drosophila melanogaster GN=CG1240 PE=2 SV=1	27.5	6.32	244	85.52	33.3333	9	32	9	1	High	1513	High	High	Not Found	Not Found
Q9VAV2	CG12413 OS=Drosophila melanogaster GN=CG12413-RA PE=2 SV=2	76.7	7.14	696	164.489	33.2112	23	162	23	1	High	5869	High	High	Not Found	Not Found
Q9VB02	CG12428, isoform A OS=Drosophila melanogaster GN=CG12428 PE=2 SV=1	71.2	6.37	618	116.327	33.1418	16	42	16	1	High	1238	High	High	Not Found	Not Found
Q9VMR6	CG12512 OS=Drosophila melanogaster GN=CG12512-RA PE=2 SV=1	65.2	7.69	593	87.668	33.0153	13	22	13	1	High	763	High	High	Not Found	Not Found
Q9VXW3	CG12608 OS=Drosophila melanogaster GN=CG12608 PE=2 SV=2	49.1	8.03	443	72.141	32.9787	13	31	13	1	High	977	High	High	Not Found	Not Found
O46100	CG12773, isoform A OS=Drosophila melanogaster GN=fs(1)N PE=2 SV=1	77.8	5.74	712	33.415	32.967	5	35	5	1	High	881	High	High	High	Not Found
Q9VZU8	CG1291 OS=Drosophila melanogaster GN=CG1291 PE=2 SV=1	48.6	8.15	424	28.408	32.9502	9	55	9	1	High	554	High	High	Not Found	Not Found
Q9VZE4	CG1316 OS=Drosophila melanogaster GN=CG1316 PE=2 SV=2	52.4	6.71	470	42.008	32.9327	11	16	11	1	High	457	High	High	Not Found	Not Found
A1Z6G6	CG1344 OS=Drosophila melanogaster GN=CG1344 PE=4 SV=1	77.8	5.5	683	103.071	32.925	13	77	13	1	High	2125	High	High	Not Found	Not Found
Q7K1D7	CG1358, isoform A OS=Drosophila melanogaster GN=CG1358-RB PE=2 SV=1	52.2	5.49	482	47.551	32.874	11	14	11	1	High	348	High	High	High	Not Found
Q9VSG9	CG13671 OS=Drosophila melanogaster GN=CG13671 PE=2 SV=2	80.2	9.17	698	77.703	32.8215	12	27	12	1	High	825	High	High	Not Found	Not Found
A1Z843	CG1371 OS=Drosophila melanogaster GN=CG1371 PE=4 SV=1	130.8	7.23	1199	22.826	32.8205	8	17	8	1	High	297	High	High	High	Not Found
Q9VD14	CG13850 OS=Drosophila melanogaster GN=CG13850 PE=2 SV=3	61.8	9.13	564	22.325	32.7586	5	19	5	1	High	320	High	High	Not Found	Not Found
Q9W0M7	CG13900, isoform A OS=Drosophila melanogaster GN=CG13900-RA PE=2 SV=2	136.5	5.47	1227	45.047	32.737	14	36	14	1	High	561	High	High	Not Found	Not Found
Q9W0L6	CG13907 OS=Drosophila melanogaster GN=CG13907 PE=2 SV=1	88	5.38	816	37.983	32.716	6	16	6	1	High	572	High	High	High	Not Found
Q9VWD5	CG14232, isoform A OS=Drosophila melanogaster GN=CG14232 PE=2 SV=1	55	4.87	480	34.597	32.6923	5	57	5	1	High	2141	High	High	Not Found	Not Found
Q9VLN9	CG14273 OS=Drosophila melanogaster GN=CG14273 PE=4 SV=3	26.7	4.36	252	173.351	32.6573	36	75	36	1	High	1703	High	High	High	High
Q9VE24	CG14291 OS=Drosophila melanogaster GN=CG14291 PE=2 SV=1	59.9	7.08	524	37.906	32.5726	8	11	8	1	High	382	High	High	High	Not Found
Q9W3N1	CG1444 OS=Drosophila melanogaster GN=CG1444 PE=2 SV=1	35.1	9.47	321	108.366	32.5683	23	44	23	1	High	1187	High	High	High	Not Found
Q7KRW4	CG14516, isoform B OS=Drosophila melanogaster GN=CG14516 PE=4 SV=1	115.2	5.99	999	90.756	32.5623	13	22	13	1	High	790	High	High	High	Not Found
Q9VGU7	CG14696 OS=Drosophila melanogaster GN=CG14696 PE=4 SV=1	50	8.18	457	41.993	32.5	3	15	3	1	High	811	High	High	Not Found	High
Q9VGM1	CG14709 OS=Drosophila melanogaster GN=Mrp4 PE=2 SV=2	147.8	7.59	1316	43.134	32.4742	8	16	8	1	High	490	High	High	Not Found	Not Found
Q7K0S1	CG14764 OS=Drosophila melanogaster GN=CG14764 PE=2 SV=1	48.6	7.06	437	88.841	32.358	11	26	11	1	High	937	High	High	Not Found	Not Found
Q9W592	CG14786 OS=Drosophila melanogaster GN=EG:BACN32G11.3 PE=4 SV=1	120.1	8.22	1072	35.812	32.3353	4	25	4	1	High	948	High	High	Not Found	Not Found
Q9W550	CG14805 OS=Drosophila melanogaster GN=CG14805-RA PE=2 SV=1	55.9	5.08	506	150.127	32.2971	21	181	21	1	High	5248	High	High	Not Found	Not Found
Q9VRG8	CG1486, isoform A OS=Drosophila melanogaster GN=CG1486 PE=2 SV=1	91.5	5.27	852	30.183	32.2785	8	37	8	1	High	506	High	High	High	Not Found
Q95SH7	CG14969 OS=Drosophila melanogaster GN=CG14969 PE=2 SV=1	34.9	6.54	315	66.613	32.244	11	47	11	1	High	873	High	High	Not Found	Not Found
Q9VZF6	CG14997, isoform A OS=Drosophila melanogaster GN=CG14997 PE=2 SV=1	51.1	9.14	457	75.941	32.22	14	28	14	1	High	926	High	High	Not Found	Not Found
Q4QQB9	CG15098 OS=Drosophila melanogaster GN=CG15098 PE=2 SV=1	20.6	9.26	186	92.151	32.2124	14	21	14	1	High	797	High	High	High	High
A1ZBE9	CG15100 OS=Drosophila melanogaster GN=CG15100 PE=3 SV=1	112.4	8.51	1022	28.93	32.1839	6	7	6	1	High	226	High	High	High	High
Q9VRE0	CG1518, isoform A OS=Drosophila melanogaster GN=CG1518 PE=4 SV=1	80.6	7.88	713	28.952	32.1267	6	18	6	1	High	246	High	High	Not Found	Not Found
Q9VZ66	CG15209 OS=Drosophila melanogaster GN=CG15209 PE=2 SV=1	16.8	5.2	147	51.681	32.0955	8	12	8	1	High	394	High	High	High	High
Q9VW41	CG15881, isoform A OS=Drosophila melanogaster GN=CG15881-RA PE=2 SV=2	15.8	7.78	136	116.278	32.0588	15	23	15	1	High	949	High	High	High	High
Q9VZ58	CG1637, isoform C OS=Drosophila melanogaster GN=CG1637 PE=2 SV=1	51.8	5.67	450	43.135	32.0542	10	27	10	1	High	448	High	High	High	Not Found
Q9W351	CG16892 OS=Drosophila melanogaster GN=CG16892-RA PE=2 SV=1	52.2	6.71	466	25.444	32.0513	7	9	7	1	High	273	High	High	Not Found	Not Found
Q9VEP9	CG16941 OS=Drosophila melanogaster GN=CG16941 PE=2 SV=1	88	6.37	784	82.36	32.0261	13	27	13	1	High	700	High	High	High	Not Found
Q9VPM7	CG17078, isoform B OS=Drosophila melanogaster GN=CG17078-RA PE=2 SV=2	67.5	7.49	610	73.395	32.0197	9	15	9	1	High	568	High	High	Not Found	Not Found
Q9VGQ8	CG17184, isoform A OS=Drosophila melanogaster GN=Arfip PE=2 SV=1	38.8	7.58	355	102.435	32.0093	17	74	17	1	High	2110	High	High	Not Found	Not Found
Q8IPZ3	CG17221, isoform A OS=Drosophila melanogaster GN=CG17221 PE=2 SV=1	44.5	8.4	413	97.397	31.9951	22	46	22	1	High	1158	High	High	High	Not Found
Q9VQL1	CG17259, isoform A OS=Drosophila melanogaster GN=CG17259 PE=2 SV=1	56.4	6.49	501	79.023	31.9767	9	30	9	1	High	827	High	High	Not Found	Not Found
Q9VDI5	CG17271, isoform A OS=Drosophila melanogaster GN=CG17271 PE=4 SV=2	32.5	6.37	281	24.744	31.9728	3	13	3	1	High	454	High	High	High	Not Found
Q8MT58	CG17337 OS=Drosophila melanogaster GN=CG17337 PE=2 SV=1	53.1	5.66	478	32.265	31.8937	8	40	8	1	High	959	High	High	Not Found	Not Found
M9PGG8	CG17493, isoform B OS=Drosophila melanogaster GN=CG17493 PE=4 SV=1	20.7	5.05	182	77.988	31.811	12	14	12	1	High	566	High	High	Not Found	Not Found
Q9W5R5	CG17494, isoform A OS=Drosophila melanogaster GN=CG17494 PE=2 SV=2	100.9	4.98	897	80.303	31.8091	13	44	13	1	High	1506	High	High	Not Found	Not Found
Q9VQR9	CG17593, isoform A OS=Drosophila melanogaster GN=CG17593-RA PE=2 SV=1	54.1	5.3	476	70.328	31.7673	12	56	12	1	High	1438	High	High	High	Not Found
Q9VR62	CG17598, isoform A OS=Drosophila melanogaster GN=CG17598 PE=2 SV=2	72.8	6.46	651	29.335	31.7647	8	12	8	1	High	280	High	High	Not Found	Not Found
Q9VZS1	CG17746, isoform A OS=Drosophila melanogaster GN=CG17746 PE=2 SV=1	41	4.89	371	286.218	31.746	53	96	53	1	High	2859	High	High	Not Found	Not Found
Q7KSA0	CG17838, isoform B OS=Drosophila melanogaster GN=Syp PE=4 SV=1	77.5	8.72	711	113.024	31.7117	22	73	22	1	High	2006	High	High	Not Found	Not Found
Q9VEE9	CG18012 OS=Drosophila melanogaster GN=CG18012 PE=2 SV=1	50.9	7.01	446	47.982	31.6602	9	13	9	1	High	413	High	High	Not Found	Not Found
Q9VLG3	CG18088, isoform A OS=Drosophila melanogaster GN=CG18088-RA PE=2 SV=1	77.3	6.6	663	15.247	31.6129	3	4	3	1	High	157	High	High	Not Found	Not Found
Q5BIL9	CG18278 OS=Drosophila melanogaster GN=CG18278 PE=2 SV=1	56.2	6.15	492	35.277	31.592	8	15	8	1	High	364	High	High	High	Not Found
Q8IQ70	CG18769, isoform H OS=Drosophila melanogaster GN=CG18769 PE=4 SV=1	52.9	9.38	457	57.057	31.5904	13	29	13	1	High	767	High	High	Not Found	Not Found
Q9I7L9	CG18858, isoform A OS=Drosophila melanogaster GN=CG18858 PE=4 SV=2	48.1	7.78	421	46.262	31.5068	7	20	7	1	High	431	High	High	High	Not Found
Q9VAR0	CG1951 OS=Drosophila melanogaster GN=CG1951 PE=2 SV=1	93.4	8.06	835	94.653	31.4856	18	165	18	1	High	5063	High	High	High	Not Found
Q9V4E0	CG1970, isoform A OS=Drosophila melanogaster GN=CG1970-RA PE=2 SV=2	52.9	6.67	468	32.838	31.4465	3	35	3	1	High	283	High	High	Not Found	Not Found
Q9VYT3	CG2025 OS=Drosophila melanogaster GN=CG2025 PE=3 SV=2	132.7	5.15	1147	57.665	31.4402	13	25	13	1	High	962	High	High	Not Found	Not Found
A1Z729	CG2064 OS=Drosophila melanogaster GN=CG2064 PE=3 SV=1	36.6	8.66	330	33.105	31.3901	6	46	5	1	High	446	High	High	High	Not Found
Q7JYX2	CG2065 OS=Drosophila melanogaster GN=CG2065 PE=2 SV=1	33.4	9.25	300	51.957	31.3725	7	159	5	1	High	4910	High	High	Not Found	Not Found
Q9VZW7	CG2107 OS=Drosophila melanogaster GN=CG2107 PE=3 SV=1	75.1	8.35	667	113.728	31.3208	20	40	20	1	High	888	High	High	Not Found	Not Found
Q9V9T5	CG2118, isoform A OS=Drosophila melanogaster GN=CG2118 PE=2 SV=2	76.5	6.2	698	31.179	31.2977	6	8	5	1	High	219	High	High	Not Found	Not Found
Q9W2T3	CG2124 OS=Drosophila melanogaster GN=CG2124 PE=2 SV=1	73.5	8.6	629	34.569	31.2821	6	89	6	1	High	1965	High	High	Not Found	Not Found
Q9W4W8	CG2658, isoform A OS=Drosophila melanogaster GN=CG2658 PE=3 SV=1	90	8.46	819	100.074	31.2581	17	21	17	1	High	843	High	High	Not Found	Not Found
Q9VHX5	CG2698, isoform A OS=Drosophila melanogaster GN=CG2698 PE=2 SV=2	91.8	6.2	817	34.374	31.1927	5	14	5	1	High	571	High	High	Not Found	Not Found
Q9VHW9	CG2747, isoform A OS=Drosophila melanogaster GN=CG2747 PE=4 SV=2	236.6	6.7	2165	26.96	31.1787	7	10	7	1	High	196	High	High	High	Not Found
Q9VPR3	CG2794 OS=Drosophila melanogaster GN=CG2794 PE=3 SV=1	76.4	8.12	700	77.365	31.1475	12	24	12	1	High	700	High	High	Not Found	Not Found
Q9VPR5	CG2807, isoform A OS=Drosophila melanogaster GN=CG2807 PE=4 SV=2	149.5	6.67	1340	62.46	31.1203	9	17	9	1	High	632	High	High	High	High
O46067	CG2918, isoform A OS=Drosophila melanogaster GN=EG:25E8.1 PE=2 SV=1	103.4	5.12	923	39.711	31.0714	9	11	9	1	High	343	High	High	High	High
Q9W4P0	CG2938, isoform B OS=Drosophila melanogaster GN=CG2938 PE=2 SV=1	98.2	7.47	862	38.426	31.0469	8	92	8	1	High	2731	High	High	Not Found	Not Found
Q9VHY6	CG2943 OS=Drosophila melanogaster GN=CG2943 PE=2 SV=1	100.9	8.13	915	83.006	31.0289	16	21	16	1	High	616	High	High	Not Found	Not Found
Q9W1F7	CG2970 OS=Drosophila melanogaster GN=CG2970 PE=2 SV=2	40.5	8.84	366	120.887	30.989	22	55	22	1	High	1717	High	High	Not Found	Not Found
Q9VR42	CG3008 OS=Drosophila melanogaster GN=CG3008 PE=2 SV=1	69.2	5.25	603	40.364	30.9735	9	17	9	1	High	451	High	High	Not Found	Not Found
Q8SZY4	CG30104, isoform A OS=Drosophila melanogaster GN=NT5E-2 PE=2 SV=1	64.4	6.14	585	95.128	30.9701	16	45	16	1	High	1560	High	High	Not Found	Not Found
E1JGL8	CG30122, isoform C OS=Drosophila melanogaster GN=CG30122 PE=4 SV=1	140.5	5.01	1272	61.665	30.9524	11	23	11	1	High	629	High	High	High	High
Q961H2	CG30344 OS=Drosophila melanogaster GN=CG8054 PE=2 SV=1	55.9	6.06	507	31.244	30.9148	8	17	8	1	High	479	High	High	High	Not Found
Q7JRC9	CG30496 OS=Drosophila melanogaster GN=CG30493;CG30496;l(2)08492 PE=2 SV=1	72.4	5.59	635	23.581	30.8511	7	53	7	1	High	1302	High	High	High	Not Found
Q9VB96	CG31075 OS=Drosophila melanogaster GN=CG31075 PE=3 SV=2	52.6	6.67	485	136.603	30.8119	33	53	33	1	High	1423	High	High	High	Not Found
Q9I7H9	CG31120, isoform A OS=Drosophila melanogaster GN=CG18761 PE=2 SV=1	61.2	4.96	536	25.106	30.742	6	15	6	1	High	375	High	High	Not Found	Not Found
Q9VC10	CG31120, isoform B OS=Drosophila melanogaster GN=PIG-S PE=2 SV=2	60.4	7.69	536	44.135	30.7263	8	21	8	1	High	523	High	High	Not Found	Not Found
Q9VE69	CG31122, isoform A OS=Drosophila melanogaster GN=CG31122 PE=4 SV=3	70.8	7.18	642	110.194	30.6723	22	72	22	1	High	2115	High	High	Not Found	Not Found
Q9VMC3	CG31637 OS=Drosophila melanogaster GN=CG9551 PE=2 SV=2	55.5	6.55	486	53.454	30.6636	11	26	11	1	High	683	High	High	High	Not Found
Q8IPV3	CG3164, isoform A OS=Drosophila melanogaster GN=CG3164 PE=4 SV=1	78.4	8.79	699	167.583	30.6561	22	85	22	1	High	2804	High	High	Not Found	Not Found
Q7K1W8	CG31650, isoform A OS=Drosophila melanogaster GN=CG9112 PE=2 SV=1	39.4	4.68	342	97.428	30.6519	15	38	5	1	High	927	High	High	Not Found	Not Found
Q9VII9	CG31673 OS=Drosophila melanogaster GN=CG31673 PE=2 SV=2	35.6	7.88	326	100.703	30.6507	14	34	14	1	High	1276	High	High	Not Found	Not Found
Q9VIK7	CG31678, isoform B OS=Drosophila melanogaster GN=CG31678 PE=2 SV=4	154.4	5.38	1417	24.183	30.6383	5	11	5	1	High	187	High	High	High	Not Found
Q9W3W9	CG3168, isoform A OS=Drosophila melanogaster GN=CG3168 PE=2 SV=2	68.9	7.94	632	48.53	30.6346	10	13	10	1	High	334	High	High	Not Found	Not Found
Q9VQI5	CG31694 OS=Drosophila melanogaster GN=CG3098 PE=2 SV=2	47.3	6.28	425	14.612	30.6122	3	12	3	1	High	500	High	High	Not Found	Not Found
Q9VK06	CG31729, isoform B OS=Drosophila melanogaster GN=CG6263 PE=2 SV=2	139.4	8.32	1256	32.219	30.5882	7	25	7	1	High	556	High	High	Not Found	Not Found
Q9VJH2	CG31739, isoform A OS=Drosophila melanogaster GN=mdy PE=2 SV=3	121.4	5.82	1082	144.559	30.5851	16	68	16	1	High	2024	High	High	Not Found	Not Found
Q8IP91	CG31759, isoform C OS=Drosophila melanogaster GN=CG31759 PE=4 SV=2	64.1	5.8	564	110.315	30.5761	14	280	14	1	High	4712	High	High	Not Found	Not Found
Q9VMU6	CG31918 OS=Drosophila melanogaster GN=CG18592 PE=2 SV=2	73.1	7.2	629	50.805	30.5211	8	28	8	1	High	1004	High	High	Not Found	Not Found
Q8IQB7	CG32032 OS=Drosophila melanogaster GN=CG32032-RA PE=2 SV=1	32.2	7.72	286	98.395	30.4627	21	43	21	1	High	1027	High	High	High	Not Found
Q9W1B5	CG3209, isoform C OS=Drosophila melanogaster GN=CG3209-RA PE=2 SV=2	52.2	8.56	459	151.375	30.4469	27	79	27	1	High	2074	High	High	Not Found	Not Found
M9PFR8	CG32164, isoform B OS=Drosophila melanogaster GN=CG32164 PE=4 SV=1	120.8	4.86	1080	26.371	30.4348	7	7	7	1	High	247	High	High	Not Found	Not Found
Q9VHX2	CG3223 OS=Drosophila melanogaster GN=CG3223 PE=2 SV=1	45.1	5.25	415	89.084	30.4175	12	20	12	1	High	849	High	High	Not Found	Not Found
Q8IPT0	CG32441, isoform C OS=Drosophila melanogaster GN=CG32441 PE=4 SV=2	25.1	5.26	227	59.465	30.3797	12	33	12	1	High	899	High	High	Not Found	Not Found
Q8INH6	CG32473, isoform C OS=Drosophila melanogaster GN=CG32473-RC PE=2 SV=1	116.3	5.6	1025	19.015	30.3797	4	7	4	1	High	246	High	High	Not Found	Not Found
Q9W0L7	CG32479, isoform A OS=Drosophila melanogaster GN=CG13903 PE=2 SV=2	164.6	7.28	1517	49.765	30.3309	10	46	10	1	High	1102	High	High	High	Not Found
Q86B44	CG32495, isoform D OS=Drosophila melanogaster GN=GS PE=2 SV=2	61.8	6.18	562	87.423	30.3158	18	88	18	1	High	2132	High	High	Not Found	Not Found
Q9VWJ3	CG32536 OS=Drosophila melanogaster GN=CG32536 PE=2 SV=2	24.4	6.93	219	47.521	30.303	7	13	7	1	High	453	High	High	Not Found	Not Found
Q9VWV4	CG32549, isoform E OS=Drosophila melanogaster GN=CG32549-RE PE=2 SV=2	71.7	6.6	630	28.71	30.2439	6	8	6	1	High	216	High	High	Not Found	Not Found
Q9W3U1	CG32732 OS=Drosophila melanogaster GN=CG12542 PE=2 SV=2	61.1	6.61	537	53.529	30.226	10	34	9	1	High	812	High	High	Not Found	Not Found
Q9W486	CG32758, isoform A OS=Drosophila melanogaster GN=CG32758 PE=2 SV=2	59.3	5.87	531	23.331	30.2211	7	17	7	1	High	313	High	High	Not Found	Not Found
Q8SX35	CG32850, isoform A OS=Drosophila melanogaster GN=CG32850 PE=2 SV=1	16.4	5.77	147	74.938	30.1508	4	40	4	1	High	1679	High	High	High	High
A1Z7C4	CG33087 OS=Drosophila melanogaster GN=LRP1 PE=4 SV=1	524.6	5.19	4699	170.566	30.1266	26	153	26	1	High	4548	High	High	High	Not Found
Q9VQR8	CG33123 OS=Drosophila melanogaster GN=CG33123 PE=3 SV=2	134.8	7.64	1182	108.413	30.0898	17	30	17	1	High	1185	High	High	Not Found	Not Found
A1Z992	CG33138 OS=Drosophila melanogaster GN=AGBE PE=4 SV=1	79.1	6.25	685	18.664	30.0493	5	21	5	1	High	334	High	High	Not Found	Not Found
Q76NQ0	CG33303, isoform A OS=Drosophila melanogaster GN=CG33303 PE=4 SV=1	51.7	8.05	458	53.637	30	6	132	6	1	High	2664	High	High	High	Not Found
Q8MSW9	CG33505 OS=Drosophila melanogaster GN=U3-55K PE=2 SV=1	53.3	8.73	484	26.865	30	5	6	5	1	High	240	High	High	Not Found	Not Found
Q6NL44	CG33722, isoform B OS=Drosophila melanogaster GN=CG31188 PE=2 SV=1	53.6	7.05	478	28.031	30	7	11	7	1	High	274	High	High	High	High
Q9W188	CG3376, isoform A OS=Drosophila melanogaster GN=CG3376 PE=2 SV=1	84.1	6.15	735	44.513	29.9771	11	61	11	1	High	1653	High	High	High	Not Found
Q9W402	CG3446 OS=Drosophila melanogaster GN=CG3446 PE=2 SV=1	17.7	9.39	154	56.63	29.9435	8	31	8	1	High	868	High	High	Not Found	Not Found
Q9W1R3	CG3493 OS=Drosophila melanogaster GN=CG3493 PE=4 SV=2	170	5.2	1489	70.984	29.9308	14	35	14	1	High	1112	High	High	Not Found	Not Found
F3YDF1	CG3499 OS=Drosophila melanogaster GN=CG3499 PE=2 SV=1	80.6	8.57	736	106.752	29.9197	16	44	16	1	High	1335	High	High	Not Found	Not Found
Q9VSZ1	CG3529, isoform B OS=Drosophila melanogaster GN=CG3529 PE=2 SV=2	57.6	4.87	543	39.481	29.918	6	19	6	1	High	693	High	High	High	High
Q9W140	CG3548 OS=Drosophila melanogaster GN=CG3548 PE=2 SV=1	50.4	6.43	453	93.146	29.7568	16	31	16	1	High	832	High	High	Not Found	Not Found
Q9VQK7	CG3605, isoform A OS=Drosophila melanogaster GN=CG3605 PE=2 SV=2	84.7	5.34	749	124.226	29.6196	17	31	17	1	High	1271	High	High	Not Found	Not Found
Q9VQB4	CG3609, isoform A OS=Drosophila melanogaster GN=CG3609 PE=2 SV=1	37.3	7.52	335	212.035	29.6089	21	192	20	1	High	8392	High	High	High	Not Found
O97418	CG3621 OS=Drosophila melanogaster GN=CG3621-RA PE=4 SV=1	11.5	7.34	103	10.026	29.5154	4	6	4	1	High	85	High	High	High	High
Q9VEQ2	CG3678 OS=Drosophila melanogaster GN=CG17556-RA PE=2 SV=2	32.7	7.05	282	37.385	29.4872	8	13	8	1	High	394	High	High	Not Found	High
Q9VVW2	CG3797 OS=Drosophila melanogaster GN=CG3797 PE=2 SV=1	71.2	7.18	636	26.071	29.4643	7	8	7	1	High	199	High	High	Not Found	Not Found
Q9VVV7	CG3808 OS=Drosophila melanogaster GN=CG3808 PE=4 SV=3	68.6	6.23	615	82.309	29.4479	14	27	14	1	High	821	High	High	Not Found	Not Found
Q9VVU1	CG3902 OS=Drosophila melanogaster GN=CG3902-RA PE=2 SV=1	45.3	6.71	414	30.56	29.4479	8	14	8	1	High	235	High	High	High	Not Found
Q9VVT8	CG3961, isoform A OS=Drosophila melanogaster GN=CG3961-RA PE=2 SV=1	78.7	7.91	704	28.144	29.4461	6	7	6	1	High	260	High	High	Not Found	Not Found
Q9VPQ2	CG4164 OS=Drosophila melanogaster GN=CG4164 PE=2 SV=1	40.2	5.67	354	34.301	29.4404	8	11	8	1	High	339	High	High	High	Not Found
B7Z0I8	CG42232 OS=Drosophila melanogaster GN=CG14896 PE=4 SV=1	378.4	4.93	3441	69.47	29.4205	14	19	14	1	High	612	High	High	High	Not Found
M9PHV4	CG42354, isoform F OS=Drosophila melanogaster GN=CG42354 PE=4 SV=1	56.7	6.07	503	33.168	29.4118	7	17	7	1	High	467	High	High	Not Found	Not Found
Q0E8E1	CG42514, isoform A OS=Drosophila melanogaster GN=CG32158-RE PE=2 SV=1	60	8.62	533	106.287	29.4032	20	39	20	1	High	1080	High	High	Not Found	Not Found
Q9VW35	CG42638 OS=Drosophila melanogaster GN=Trpml PE=2 SV=1	74.2	7.28	652	79.479	29.4007	12	19	12	1	High	741	High	High	Not Found	Not Found
M9PHU7	CG43783, isoform G OS=Drosophila melanogaster GN=CG43783 PE=4 SV=1	135.1	6.09	1248	99.021	29.3651	16	40	16	1	High	1108	High	High	Not Found	Not Found
Q9VDS7	CG4538, isoform B OS=Drosophila melanogaster GN=CG4538 PE=4 SV=1	71.3	7.77	673	64.795	29.3413	11	18	11	1	High	619	High	High	Not Found	Not Found
Q9VPW9	CG4552 OS=Drosophila melanogaster GN=CG4552 PE=4 SV=2	77.4	5.31	689	33.636	29.3375	6	10	6	1	High	248	High	High	Not Found	Not Found
Q9VDT5	CG4572, isoform A OS=Drosophila melanogaster GN=CG4572-RC PE=2 SV=1	54.4	6.42	482	118.808	29.2568	17	32	17	1	High	1279	High	High	High	Not Found
Q7KTG0	CG4619, isoform A OS=Drosophila melanogaster GN=CG4619 PE=2 SV=1	64.3	7.44	570	24.133	29.2359	7	9	7	1	High	192	High	High	Not Found	Not Found
Q9VYI1	CG4645 OS=Drosophila melanogaster GN=CG4645 PE=2 SV=2	37.7	5.72	360	22.535	29.2308	5	10	5	1	High	262	High	High	High	Not Found
Q9VL57	CG4658, isoform A OS=Drosophila melanogaster GN=CG4658 PE=2 SV=1	58.4	7.69	526	36.965	29.2237	5	11	5	1	High	365	High	High	Not Found	Not Found
D5AEK7	CG4729, isoform E OS=Drosophila melanogaster GN=CG4729 PE=2 SV=1	45.7	9.23	397	37.583	29.2135	7	49	7	1	High	1009	High	High	High	Not Found
Q9VPX3	CG4749 OS=Drosophila melanogaster GN=CG4749 PE=2 SV=1	57.5	7.15	503	80.913	29.1985	16	54	16	1	High	1357	High	High	Not Found	Not Found
Q9W124	CG4806 OS=Drosophila melanogaster GN=CG4806 PE=2 SV=2	75	9.51	657	111.964	29.1221	21	25	21	1	High	945	High	High	Not Found	Not Found
O77477	CG4882 OS=Drosophila melanogaster GN=CG4882 PE=2 SV=1	45.7	8.56	406	33.307	29.1045	7	10	7	1	High	298	High	High	Not Found	Not Found
Q9VKZ7	CG4972 OS=Drosophila melanogaster GN=CG4972-RA PE=2 SV=2	63.1	6.93	561	96.646	29.0855	17	44	16	1	High	1231	High	High	Not Found	Not Found
Q8MT18	CG5028, isoform A OS=Drosophila melanogaster GN=CG5028 PE=2 SV=1	44.4	6.8	402	27.987	29	4	7	4	1	High	269	High	High	Not Found	Not Found
Q86BP1	CG5044, isoform B OS=Drosophila melanogaster GN=CG5044-RB PE=2 SV=1	42.8	8.35	386	57.941	28.976	9	14	9	1	High	509	High	High	High	Not Found
Q9VBQ5	CG5112 OS=Drosophila melanogaster GN=CG5112 PE=2 SV=1	58.4	8.34	523	22.85	28.9617	3	10	3	1	High	252	High	High	Not Found	High
Q9VJD0	CG5131 OS=Drosophila melanogaster GN=CG5131 PE=2 SV=2	31.9	7.08	283	68.285	28.932	13	29	13	1	High	1000	High	High	Not Found	Not Found
Q9VG81	CG5167 OS=Drosophila melanogaster GN=CG5167 PE=2 SV=1	47.2	9.44	431	32.348	28.9157	9	15	9	1	High	275	High	High	Not Found	Not Found
Q9VKW1	CG5168, isoform A OS=Drosophila melanogaster GN=CG5168 PE=2 SV=1	46.2	7.37	408	94.9	28.8762	16	30	15	1	High	920	High	High	Not Found	Not Found
Q9VGN8	CG5276 OS=Drosophila melanogaster GN=CG5276 PE=2 SV=1	47.6	6.74	419	35.999	28.8703	9	13	9	1	High	304	High	High	Not Found	Not Found
Q9VVM8	CG5290 OS=Drosophila melanogaster GN=CG5290-RA PE=2 SV=1	92.1	6.06	798	49.382	28.869	8	37	8	1	High	1226	High	High	Not Found	Not Found
Q7JVK8	CG5323 OS=Drosophila melanogaster GN=CG5323 PE=2 SV=1	16.6	7.24	146	97.501	28.8649	20	36	14	1	High	1075	High	High	High	High
Q9VKW5	CG5355 OS=Drosophila melanogaster GN=CG5355 PE=2 SV=2	86.3	6.19	756	35.45	28.8557	4	13	4	1	High	239	High	High	High	Not Found
Q9VK90	CG5446, isoform A OS=Drosophila melanogaster GN=CG5446 PE=4 SV=1	9.8	4.26	86	39.834	28.8557	6	48	6	1	High	1133	High	High	High	Not Found
Q7K3D4	CG5482 OS=Drosophila melanogaster GN=CG5482 PE=2 SV=1	44.8	5.33	397	37.432	28.8312	8	10	8	1	High	338	High	High	Not Found	Not Found
Q9VB10	CG5590 OS=Drosophila melanogaster GN=CG5590 PE=2 SV=1	44.3	8.02	412	70.419	28.7109	16	47	16	1	High	987	High	High	High	Not Found
Q8MLQ5	CG5594, isoform D OS=Drosophila melanogaster GN=kcc PE=2 SV=1	119.2	6.68	1074	118.23	28.6676	17	59	17	1	High	2154	High	High	High	Not Found
Q9VG59	CG5608 OS=Drosophila melanogaster GN=CG5608-RA PE=2 SV=1	78	6.49	687	41.969	28.642	9	14	7	1	High	384	High	High	High	Not Found
Q9VX51	CG5613, isoform A OS=Drosophila melanogaster GN=CG5613 PE=4 SV=1	75.7	6.28	655	15.655	28.5714	3	73	3	1	High	1135	High	High	Not Found	Not Found
Q7JRH5	CG5726 OS=Drosophila melanogaster GN=CG5726 PE=2 SV=1	86.5	7.74	766	40.27	28.4738	11	28	11	1	High	556	High	High	High	Not Found
Q9VK59	CG5787, isoform A OS=Drosophila melanogaster GN=CG5787 PE=2 SV=2	100.2	9.74	950	155.492	28.4173	21	123	21	1	High	4102	High	High	High	High
Q9VCF8	CG5854, isoform A OS=Drosophila melanogaster GN=CG5854 PE=2 SV=1	41.8	5.62	371	21.293	28.4173	5	7	5	1	High	233	High	High	High	Not Found
Q7KT58	CG5888 OS=Drosophila melanogaster GN=BG:DS02780.1 PE=2 SV=1	51.6	6.79	455	46.319	28.4116	9	40	9	1	High	1225	High	High	High	High
Q9W243	CG6018 OS=Drosophila melanogaster GN=CG6018-RA PE=2 SV=1	64.2	6.7	566	18.208	28.3505	4	10	4	1	High	290	High	High	High	Not Found
Q9VPE2	CG6020, isoform A OS=Drosophila melanogaster GN=CG6020 PE=4 SV=1	46.8	9.39	416	29.144	28.2927	4	18	4	1	High	643	High	High	Not Found	Not Found
Q9VCC6	CG6178 OS=Drosophila melanogaster GN=CG6178 PE=2 SV=1	59.9	8.1	544	95.183	28.2857	16	34	12	1	High	1010	High	High	Not Found	Not Found
Q9VKJ6	CG6230 OS=Drosophila melanogaster GN=CG6230-RA PE=2 SV=1	136.3	7.74	1225	52.323	28.2051	12	33	12	1	High	796	High	High	Not Found	Not Found
Q9VF91	CG6236, isoform A OS=Drosophila melanogaster GN=CG6236-RA PE=2 SV=1	77.5	7.03	680	46.534	28.1553	9	19	9	1	High	632	High	High	Not Found	Not Found
Q9VH02	CG6293 OS=Drosophila melanogaster GN=CG6293-RA PE=2 SV=1	62.4	6.24	573	34.263	28.1346	7	22	6	1	High	722	High	High	Not Found	Not Found
Q9VD58	CG6439, isoform A OS=Drosophila melanogaster GN=CG6439 PE=2 SV=1	40.4	8.54	370	19.791	28.125	4	5	4	1	High	112	High	High	Not Found	Not Found
Q9VJD1	CG6453, isoform A OS=Drosophila melanogaster GN=CG6453 PE=2 SV=1	61.5	4.46	548	59.547	28.1198	11	13	11	1	High	478	High	High	High	High
Q9VTB4	CG6463 OS=Drosophila melanogaster GN=CG6463 PE=2 SV=2	13.8	9.39	124	41.802	28.115	6	40	6	1	High	1010	High	High	Not Found	Not Found
Q7KS16	CG6643, isoform B OS=Drosophila melanogaster GN=Esyt2 PE=2 SV=1	94.4	6.09	849	93.318	28.0977	16	46	16	1	High	1133	High	High	High	High
Q9VUB9	CG6650, isoform A OS=Drosophila melanogaster GN=CG6650 PE=2 SV=1	56.1	8.92	501	47.163	28.0851	8	13	8	1	High	400	High	High	Not Found	Not Found
Q9VT69	CG6707, isoform A OS=Drosophila melanogaster GN=CG6707 PE=2 SV=1	28.6	8.16	266	36.077	28.0632	5	24	5	1	High	457	High	High	Not Found	Not Found
Q9VSK9	CG6745 OS=Drosophila melanogaster GN=CG6745 PE=2 SV=1	82.7	5.64	734	43.928	28.0088	10	21	10	1	High	543	High	High	Not Found	Not Found
Q9VKD2	CG6746 OS=Drosophila melanogaster GN=CG6746 PE=2 SV=1	27.5	9.83	245	21.793	27.881	6	6	6	1	High	132	High	High	Not Found	Not Found
Q9VKR0	CG6750 OS=Drosophila melanogaster GN=CG6750 PE=2 SV=1	27.6	8.31	247	124.164	27.8757	25	53	25	1	High	1665	High	High	Not Found	Not Found
A1Z8D0	CG6751 OS=Drosophila melanogaster GN=nclb PE=4 SV=1	51.4	4.39	459	102.689	27.8545	16	31	16	1	High	990	High	High	Not Found	Not Found
Q9VKC7	CG6766 OS=Drosophila melanogaster GN=CG6766-RA PE=2 SV=1	59.7	5.64	525	96.439	27.7949	21	30	21	1	High	747	High	High	Not Found	Not Found
Q9VT33	CG6767, isoform B OS=Drosophila melanogaster GN=CG6767 PE=4 SV=3	42.7	7.4	388	72.194	27.7856	14	28	14	1	High	913	High	High	Not Found	Not Found
Q9W0R0	CG6905, isoform A OS=Drosophila melanogaster GN=Cdc5 PE=2 SV=2	93	8.19	814	29.391	27.7136	10	13	9	1	High	344	High	High	High	High
Q9VFD1	CG6912 OS=Drosophila melanogaster GN=CG6912 PE=2 SV=1	47.8	5.77	433	21.529	27.6451	5	7	5	1	High	176	High	High	Not Found	Not Found
Q8IMV6	CG6995, isoform B OS=Drosophila melanogaster GN=Saf-B PE=4 SV=2	102	7.47	928	20.995	27.6364	5	7	5	1	High	245	High	High	High	Not Found
Q9VSI1	CG7182 OS=Drosophila melanogaster GN=CG7182 PE=2 SV=2	56.8	5.33	513	114.094	27.6119	12	83	12	1	High	2373	High	High	Not Found	Not Found
Q9VQ78	CG7261 OS=Drosophila melanogaster GN=CG7261 PE=2 SV=1	134.4	5.92	1189	113.42	27.6074	12	29	12	1	High	998	High	High	Not Found	Not Found
Q9VP46	CG7324, isoform A OS=Drosophila melanogaster GN=CG7324 PE=2 SV=1	147.2	5.82	1291	19.819	27.6	4	24	4	1	High	455	High	High	Not Found	Not Found
Q9VVM1	CG7408, isoform B OS=Drosophila melanogaster GN=CG7408 PE=4 SV=2	65.5	5.4	585	77.317	27.572	15	25	15	1	High	728	High	High	High	High
Q9VWL3	CG7453 OS=Drosophila melanogaster GN=CG7453 PE=4 SV=2	31.9	9.23	304	28.215	27.5701	5	9	5	1	High	256	High	High	High	High
A1ZBJ2	CG7461 OS=Drosophila melanogaster GN=CG7461 PE=3 SV=2	68.3	7.77	627	138.63	27.5439	32	76	32	1	High	1593	High	High	High	Not Found
Q9VVJ7	CG7484 OS=Drosophila melanogaster GN=CG7484 PE=1 SV=2	19.9	5.66	178	33.507	27.4924	8	21	6	1	High	769	High	High	Not Found	Not Found
M9ND57	CG7546, isoform E OS=Drosophila melanogaster GN=CG7546 PE=4 SV=1	138	5.91	1298	55.685	27.4823	10	15	10	1	High	523	High	High	High	Not Found
Q9VWL4	CG7556 OS=Drosophila melanogaster GN=CG7556 PE=2 SV=1	60	7.33	522	31.651	27.4775	7	20	7	1	High	405	High	High	Not Found	Not Found
Q9VSC9	CG7565 OS=Drosophila melanogaster GN=CG7565-RA PE=2 SV=1	117.2	5.44	1069	21.226	27.4419	8	8	8	1	High	159	High	High	High	Not Found
Q9VE85	CG7671 OS=Drosophila melanogaster GN=Nup43 PE=4 SV=1	40.1	5.22	358	53.467	27.4311	11	12	11	1	High	419	High	High	Not Found	Not Found
Q9VE49	CG7702, isoform A OS=Drosophila melanogaster GN=CG7702 PE=1 SV=1	59.5	8.34	537	60.595	27.3476	11	30	11	1	High	850	High	High	High	Not Found
Q7K4C2	CG7737 OS=Drosophila melanogaster GN=CG7737 PE=2 SV=1	58	5.14	509	70.102	27.2553	14	32	14	1	High	887	High	High	High	Not Found
A1Z6H6	CG7791 OS=Drosophila melanogaster GN=CG7791 PE=3 SV=1	80.2	6.87	699	87.771	27.2321	13	17	13	1	High	828	High	High	Not Found	Not Found
Q9VHV3	CG7800 OS=Drosophila melanogaster GN=CG7800-RA PE=2 SV=2	60.3	6.43	533	39.919	27.2085	5	12	5	1	High	309	High	High	Not Found	Not Found
Q9VLP5	CG7806 OS=Drosophila melanogaster GN=CG7806 PE=2 SV=1	165.5	7.05	1487	132.61	27.1719	23	35	23	1	High	1273	High	High	High	Not Found
Q0KHZ6	CG7834, isoform A OS=Drosophila melanogaster GN=CG7834 PE=4 SV=1	27.2	8.05	253	25.025	27.0161	5	5	5	1	High	223	High	High	Not Found	Not Found
Q7K4B2	CG7845 OS=Drosophila melanogaster GN=CG7845 PE=2 SV=1	46.6	6.55	419	42.084	27.0042	13	74	10	1	High	1017	High	High	Not Found	Not Found
Q7K4L8	CG7878 OS=Drosophila melanogaster GN=CG7878 PE=2 SV=1	78.5	6.7	703	67.403	26.9377	12	13	12	1	High	505	High	High	Not Found	Not Found
Q9VHV9	CG7900 OS=Drosophila melanogaster GN=CG7900 PE=4 SV=3	58.8	6.86	536	21.994	26.9058	7	8	7	1	High	126	High	High	High	High
Q9VAC1	CG7920, isoform A OS=Drosophila melanogaster GN=CG7920 PE=2 SV=1	51.8	8.12	477	41.299	26.8493	7	11	7	1	High	343	High	High	Not Found	Not Found
Q9VAA9	CG7946 OS=Drosophila melanogaster GN=CG7946 PE=2 SV=1	52.8	8.18	475	17.52	26.8293	3	12	3	1	High	121	High	High	Not Found	High
Q9VWJ1	CG8034, isoform A OS=Drosophila melanogaster GN=CG8034 PE=4 SV=2	70.2	7.83	647	265.944	26.7848	37	159	37	1	High	4773	High	High	Not Found	Not Found
Q9VHN7	CG8036, isoform B OS=Drosophila melanogaster GN=CG8036 PE=2 SV=3	68	7.11	626	50.872	26.7303	9	40	9	1	High	1099	High	High	Not Found	Not Found
Q9VT61	CG8108, isoform A OS=Drosophila melanogaster GN=CG8108 PE=2 SV=1	102.9	6.21	919	176.239	26.6423	17	100	17	1	High	2752	High	High	Not Found	Not Found
Q9VHC4	CG8176, isoform A OS=Drosophila melanogaster GN=CG8176 PE=4 SV=1	120.9	8.32	1133	12.347	26.6234	3	7	3	1	High	147	High	High	Not Found	High
Q9VSC5	CG8209 OS=Drosophila melanogaster GN=CG8209 PE=2 SV=1	36.7	6.1	331	31.64	26.6055	7	33	7	1	High	870	High	High	High	High
A1Z7K8	CG8235 OS=Drosophila melanogaster GN=CG8235 PE=4 SV=1	34.4	8.91	323	63.362	26.6003	12	19	11	1	High	571	High	High	High	Not Found
Q7JY99	CG8298, isoform A OS=Drosophila melanogaster GN=CG8298 PE=2 SV=1	66.5	6.93	596	24.453	26.5861	5	5	5	1	High	222	High	High	Not Found	Not Found
A1ZA77	CG8320 OS=Drosophila melanogaster GN=CG8320-RA PE=2 SV=1	19.6	9.54	174	78.991	26.5686	22	29	22	1	High	645	High	High	High	High
A1ZA83	CG8397 OS=Drosophila melanogaster GN=CG8397 PE=4 SV=1	27.8	8.63	245	54.551	26.5403	8	21	8	1	High	657	High	High	Not Found	Not Found
Q7K1L4	CG8468, isoform A OS=Drosophila melanogaster GN=CG8468 PE=2 SV=1	73.8	7.69	678	42.786	26.5306	8	13	8	1	High	304	High	High	Not Found	Not Found
Q9VH64	CG8507 OS=Drosophila melanogaster GN=CG8507 PE=2 SV=1	44.6	8.15	379	47.003	26.5116	9	23	9	1	High	613	High	High	Not Found	Not Found
Q7K0W1	CG8531 OS=Drosophila melanogaster GN=CG8531 PE=2 SV=1	60.9	8.16	545	100.381	26.487	22	44	22	1	High	1180	High	High	Not Found	Not Found
Q9VLS7	CG8552, isoform A OS=Drosophila melanogaster GN=CG8552 PE=2 SV=1	214	4.79	2016	68.612	26.477	17	24	17	1	High	624	High	High	High	Not Found
Q7JZ25	CG8594 OS=Drosophila melanogaster GN=ClC-b PE=2 SV=1	90.5	8.34	813	40.811	26.4368	9	12	9	1	High	406	High	High	Not Found	Not Found
Q9VS47	CG8602, isoform A OS=Drosophila melanogaster GN=CG8602 PE=2 SV=1	53.3	6.39	478	45.983	26.4228	5	16	5	1	High	510	High	High	High	High
Q5BIA9	CG8613 OS=Drosophila melanogaster GN=CG8613 PE=2 SV=1	92	6.48	808	56.878	26.4151	5	22	5	1	High	1174	High	High	Not Found	Not Found
Q9VLS8	CG8668 OS=Drosophila melanogaster GN=CG8668 PE=2 SV=2	64.6	8.57	585	44.427	26.3819	7	16	7	1	High	466	High	High	Not Found	Not Found
Q9VID9	CG8677 OS=Drosophila melanogaster GN=CG8677 PE=4 SV=3	292.4	5.27	2663	57.421	26.3374	10	25	10	1	High	821	High	High	High	Not Found
Q7K3W2	CG8728 OS=Drosophila melanogaster GN=CG8728-RA PE=2 SV=1	61	7.12	556	43.255	26.3333	7	66	4	1	High	1388	High	High	Not Found	Not Found
Q7K2E1	CG8839, isoform A OS=Drosophila melanogaster GN=CG8839 PE=2 SV=1	58.2	7.75	529	136.313	26.3267	18	77	18	1	High	2100	High	High	High	Not Found
Q9VQR2	CG8844 protein OS=Drosophila melanogaster GN=Pdsw PE=2 SV=1	18.9	7.01	159	43.357	26.3158	6	26	6	1	High	973	High	High	Not Found	Not Found
Q7K581	CG8963, isoform A OS=Drosophila melanogaster GN=CG8963 PE=2 SV=1	63.2	6.23	559	116.598	26.3108	24	61	24	1	High	1420	High	High	Not Found	Not Found
Q9VMI5	CG9135 protein OS=Drosophila melanogaster GN=CG9135 PE=2 SV=1	53.4	7.18	487	23.638	26.2821	5	24	5	1	High	581	High	High	Not Found	Not Found
Q9VMI3	CG9140 OS=Drosophila melanogaster GN=CG9140 PE=2 SV=1	51.8	8.47	474	84.071	26.2784	14	32	14	1	High	957	High	High	High	Not Found
Q7JRE1	CG9171, isoform C OS=Drosophila melanogaster GN=CG9171 PE=2 SV=1	61	7.77	544	32.642	26.1803	5	32	5	1	High	860	High	High	Not Found	Not Found
Q9VXK7	CG9172, isoform A OS=Drosophila melanogaster GN=CG9172 PE=2 SV=1	24.6	9.74	221	51.988	26.1654	11	14	11	1	High	383	High	High	Not Found	Not Found
Q9VMH4	CG9175, isoform A OS=Drosophila melanogaster GN=CG9175-RA PE=2 SV=1	48.8	8.02	445	33.796	26.1468	5	82	4	1	High	2399	High	High	Not Found	Not Found
Q9VIF6	CG9253 OS=Drosophila melanogaster GN=CG9253-RA PE=2 SV=1	56.5	6.81	507	18.566	26.0638	4	13	4	1	High	434	High	High	Not Found	Not Found
Q9VIG0	CG9257 OS=Drosophila melanogaster GN=CG9257 PE=4 SV=1	39.2	5.29	347	69.291	26	13	24	12	1	High	746	High	High	Not Found	Not Found
Q9VXR5	CG9281, isoform B OS=Drosophila melanogaster GN=CG9281 PE=2 SV=1	69.5	7.53	611	25.169	25.9398	7	67	7	1	High	1690	High	High	Not Found	Not Found
Q9VJZ1	CG9302 OS=Drosophila melanogaster GN=CG9302-RA PE=2 SV=1	57.9	8.78	510	127.579	25.9001	18	91	18	1	High	2326	High	High	Not Found	Not Found
Q9W2B3	CG9304 OS=Drosophila melanogaster GN=CG9304 PE=4 SV=3	72.7	7.74	637	86.237	25.8904	17	30	17	1	High	762	High	High	Not Found	Not Found
Q9VW13	CG9330 OS=Drosophila melanogaster GN=CG9330-RA PE=2 SV=1	79.4	6.3	708	45.839	25.8621	8	10	8	1	High	424	High	High	Not Found	Not Found
Q9VW19	CG9372 OS=Drosophila melanogaster GN=CG9372 PE=2 SV=1	46.1	6.02	408	65.988	25.8278	7	53	7	1	High	1968	High	High	Not Found	Not Found
Q8MT48	CG9416 OS=Drosophila melanogaster GN=CG9416 PE=2 SV=1	98	6.37	861	48.66	25.8278	8	15	8	1	High	506	High	High	Not Found	Not Found
Q9W2H8	CG9485, isoform B OS=Drosophila melanogaster GN=CG9485 PE=4 SV=3	183.1	6.54	1629	46.264	25.8065	6	41	6	1	High	835	High	High	High	Not Found
Q9VY10	CG9521 OS=Drosophila melanogaster GN=CG9521 PE=3 SV=1	70.1	9	621	22.197	25.7778	8	15	7	1	High	275	High	High	Not Found	Not Found
Q9W5W7	CG9581 OS=Drosophila melanogaster GN=CG9581 PE=2 SV=1	60.8	6.9	545	72.834	25.7764	17	28	17	1	High	820	High	High	Not Found	Not Found
Q8SXQ1	CG9629 OS=Drosophila melanogaster GN=CG9629 PE=2 SV=1	58.3	7.44	540	63.124	25.7631	14	17	14	1	High	489	High	High	High	Not Found
Q9VQJ6	CG9641, isoform A OS=Drosophila melanogaster GN=CG9641 PE=2 SV=1	60.4	4.86	535	144.581	25.7496	14	117	12	1	High	3746	High	High	Not Found	Not Found
M9NFH8	CG9674, isoform F OS=Drosophila melanogaster GN=CG9674 PE=4 SV=1	232.1	6.42	2115	75.949	25.7457	15	26	15	1	High	775	High	High	Not Found	Not Found
Q9VHM3	CG9797 OS=Drosophila melanogaster GN=M1BP PE=2 SV=1	48.1	5.52	418	32.946	25.6705	5	8	5	1	High	259	High	High	Not Found	Not Found
Q9W1V7	CG9890 OS=Drosophila melanogaster GN=CG9890 PE=2 SV=1	53.2	5.85	452	24.634	25.6579	6	13	6	1	High	277	High	High	Not Found	Not Found
Q9VQF7	CG9894, isoform A OS=Drosophila melanogaster GN=Bacc PE=2 SV=1	15.5	4.04	152	37.967	25.6356	9	10	9	1	High	363	High	High	High	High
Q95TL8	CG9911, isoform A OS=Drosophila melanogaster GN=CG9911 PE=2 SV=1	47	5.97	412	67.167	25.4237	14	21	14	1	High	559	High	High	High	Not Found
Q9VS02	CG9953 OS=Drosophila melanogaster GN=CG9953 PE=4 SV=1	56.8	6.6	508	40.395	25.2778	5	33	5	1	High	525	High	High	High	Not Found
Q9VVI9	Charged multivesicular body protein 5 OS=Drosophila melanogaster GN=CG6259 PE=1 SV=2	25.1	4.75	226	19.107	25.2055	5	5	4	1	High	172	High	High	Not Found	Not Found
Q7KSF4	Cheerio, isoform G OS=Drosophila melanogaster GN=cher PE=4 SV=2	259	6.16	2399	31.051	25.1908	8	12	8	1	High	351	High	High	High	Not Found
Q8MM24	Chitinase-like protein Idgf1 OS=Drosophila melanogaster GN=Idgf1 PE=1 SV=2	49.3	7.25	439	74.014	25.1566	17	72	17	1	High	1824	High	High	High	Not Found
Q9V3D4	Chitinase-like protein Idgf2 OS=Drosophila melanogaster GN=Idgf2 PE=1 SV=1	49.1	6.55	440	42.005	25.1546	8	9	8	1	High	332	High	High	High	High
Q9VUY1	Chloride channel-c, isoform C OS=Drosophila melanogaster GN=ClC-c PE=2 SV=4	98	6.96	893	68.977	25.1397	13	37	12	1	High	887	High	High	Not Found	Not Found
Q9VY78	Chloride intracellular channel, isoform A OS=Drosophila melanogaster GN=Clic PE=1 SV=1	30.2	6.29	260	28.526	25.0653	4	10	4	1	High	288	High	High	High	Not Found
Q86BS3	Chromator, isoform A OS=Drosophila melanogaster GN=Chro PE=2 SV=1	101	7.17	926	51.709	25	10	13	10	1	High	524	High	High	High	High
P22058	Chromosomal protein D1 OS=Drosophila melanogaster GN=D1 PE=1 SV=3	37	6.64	355	40.535	25	4	9	4	1	High	352	High	High	High	High
P29742	Clathrin heavy chain OS=Drosophila melanogaster GN=Chc PE=1 SV=1	191.1	5.72	1678	12.281	25	4	14	4	1	High	462	High	High	High	Not Found
Q9VSH4	Cleavage and polyadenylation specificity factor subunit CG7185 OS=Drosophila melanogaster GN=CG7185 PE=1 SV=2	71.1	9.74	652	98.756	24.8844	18	38	18	1	High	1374	High	High	Not Found	Not Found
Q9VE52	Cleavage stimulation factor 64 kilodalton subunit OS=Drosophila melanogaster GN=CstF-64 PE=2 SV=2	46.2	5.78	419	75.917	24.8826	15	30	15	1	High	1068	High	High	High	Not Found
P45437	Coatomer subunit beta OS=Drosophila melanogaster GN=betaCop PE=2 SV=2	107.3	6.32	964	60.791	24.8544	9	18	9	1	High	569	High	High	Not Found	Not Found
O62621	Coatomer subunit beta' OS=Drosophila melanogaster GN=beta'Cop PE=2 SV=2	102.6	5.26	914	79.585	24.8175	12	33	10	1	High	1179	High	High	Not Found	Not Found
Q9VVB4	Coiled-coil domain-containing protein 22 homolog OS=Drosophila melanogaster GN=CG9951 PE=1 SV=1	63	6.68	555	61.871	24.8092	10	24	9	1	High	675	High	High	Not Found	Not Found
P08120	Collagen alpha-1(IV) chain OS=Drosophila melanogaster GN=Cg25C PE=2 SV=3	174.2	8.6	1779	33.452	24.7863	3	22	3	1	High	560	High	High	High	High
Q9VAJ1	Condensin complex subunit 1 OS=Drosophila melanogaster GN=Cap-D2 PE=2 SV=1	157.4	5.86	1380	33.609	24.7788	5	23	5	1	High	549	High	High	Not Found	Not Found
D3DML3	Connector of kinase to AP-1, isoform E OS=Drosophila melanogaster GN=Cka PE=2 SV=1	80.1	5.06	749	11.411	24.7126	5	5	5	1	High	104	High	High	Not Found	Not Found
Q9VGC3	Conserved oligomeric Golgi complex subunit 1 OS=Drosophila melanogaster GN=CG4848 PE=1 SV=1	99.7	6.65	886	37.422	24.6988	10	12	10	1	High	269	High	High	High	Not Found
Q9VF78	Conserved oligomeric Golgi complex subunit 2 OS=Drosophila melanogaster GN=ldlCp PE=2 SV=1	81.1	6.77	710	39.908	24.6704	10	14	10	1	High	341	High	High	High	Not Found
Q961G1	Conserved oligomeric Golgi complex subunit 3 OS=Drosophila melanogaster GN=Cog3 PE=1 SV=1	101.2	5.67	905	16.375	24.6575	3	8	3	1	High	307	High	High	High	Not Found
Q95TN4	Conserved oligomeric Golgi complex subunit 4 OS=Drosophila melanogaster GN=CG7456 PE=1 SV=1	87.7	5.88	776	40.307	24.6512	8	11	8	1	High	400	High	High	Not Found	Not Found
Q9VJD3	Conserved oligomeric Golgi complex subunit 5 OS=Drosophila melanogaster GN=fws PE=2 SV=1	84.9	6.7	751	11.998	24.6154	4	5	4	1	High	128	High	High	High	Not Found
Q9V564	Conserved oligomeric Golgi complex subunit 6 OS=Drosophila melanogaster GN=CG1968 PE=2 SV=1	71.2	6.07	630	75.093	24.6134	14	16	14	1	High	564	High	High	High	Not Found
Q9VAD6	Conserved oligomeric Golgi complex subunit 7 OS=Drosophila melanogaster GN=Cog7 PE=2 SV=2	84	5.85	742	27.153	24.6057	5	11	5	1	High	415	High	High	High	Not Found
Q9VKH0	Conserved oligomeric Golgi complex subunit 8 OS=Drosophila melanogaster GN=CG6488 PE=2 SV=1	64.9	5.9	570	24.16	24.594	7	12	7	1	High	289	High	High	High	High
Q9VN14	Contactin OS=Drosophila melanogaster GN=Cont PE=1 SV=2	158.1	6.79	1390	51.907	24.4989	8	32	8	1	High	1039	High	High	High	Not Found
Q9VVU5	COP9 signalosome complex subunit 1b OS=Drosophila melanogaster GN=CSN1b PE=2 SV=1	58.2	6.83	525	93.063	24.4573	11	171	11	1	High	5391	High	High	Not Found	Not Found
Q9V3D2	Coproporphyrinogen-III oxidase OS=Drosophila melanogaster GN=Coprox PE=1 SV=1	44.4	8.72	390	15.174	24.359	4	15	4	1	High	495	High	High	Not Found	Not Found
E2QCQ7	Core 1 galactosyltransferase A, isoform B OS=Drosophila melanogaster GN=C1GalTA PE=4 SV=1	44.3	6.67	388	31.514	24.3421	4	206	4	1	High	5501	High	High	Not Found	Not Found
Q7JVY0	Coronin OS=Drosophila melanogaster GN=coro PE=2 SV=1	57.2	6.38	528	33.172	24.3304	9	26	9	1	High	447	High	High	Not Found	Not Found
D6W4T8	Coronin OS=Drosophila melanogaster GN=pod1 PE=2 SV=1	140.1	6.6	1266	27.355	24.3077	6	18	6	1	High	581	High	High	Not Found	Not Found
Q9VDF4	Cortactin OS=Drosophila melanogaster GN=Cortactin PE=2 SV=1	61	5.2	559	20.489	24.2331	7	8	7	1	High	147	High	High	High	Not Found
Q9W2F4	Cricklet OS=Drosophila melanogaster GN=clt PE=2 SV=1	63.7	6.84	562	170.973	24.154	38	72	38	1	High	1746	High	High	Not Found	Not Found
O76865	Csat, isoform B OS=Drosophila melanogaster GN=Csat PE=4 SV=1	39.8	8.94	368	75.954	24.154	16	45	15	1	High	1216	High	High	High	Not Found
Q9V9V0	CstF-50, isoform A OS=Drosophila melanogaster GN=CstF-50 PE=2 SV=1	46.9	5.95	424	65.254	24.1445	10	18	10	1	High	571	High	High	Not Found	Not Found
Q9VZE7	CTL-like protein 1 OS=Drosophila melanogaster GN=CG1311 PE=2 SV=1	76.8	7.66	691	113.798	24.0816	13	50	13	1	High	1776	High	High	High	High
Q9VUL1	CTP synthase OS=Drosophila melanogaster GN=CTPsyn PE=1 SV=2	69.4	7.24	627	184.311	24.0763	33	66	33	1	High	2055	High	High	Not Found	Not Found
Q7K4C7	CTP:phosphocholine cytidylyltransferase 1, isoform A OS=Drosophila melanogaster GN=Cct1 PE=2 SV=1	58.2	5.99	526	42.577	24.0535	8	50	8	1	High	914	High	High	High	High
Q8IP45	Cullin-3, isoform F OS=Drosophila melanogaster GN=Cul-3 PE=2 SV=2	106.8	9.09	934	38.401	24.0484	8	15	8	1	High	344	High	High	Not Found	Not Found
Q5BI50	Cullin-4, isoform A OS=Drosophila melanogaster GN=Cul-4 PE=2 SV=1	94.3	8.66	821	51.801	24.0109	12	12	12	1	High	412	High	High	Not Found	Not Found
A1Z8J0	CWF19-like protein 1 homolog OS=Drosophila melanogaster GN=CG7741 PE=2 SV=1	62.1	6.62	545	11.958	23.9796	3	11	3	1	High	305	High	High	Not Found	Not Found
Q9VRD9	Cystathionine beta-synthase, isoform A OS=Drosophila melanogaster GN=Cbs PE=1 SV=1	56.8	7.06	522	78.047	23.9374	10	28	10	1	High	614	High	High	High	Not Found
Q7KN90	Cysteine--tRNA ligase, cytoplasmic OS=Drosophila melanogaster GN=Aats-cys PE=1 SV=1	84.2	6.3	741	10.035	23.9234	3	3	3	1	High	84	High	High	Not Found	Not Found
Q9VXI6	Cytochrome b-c1 complex subunit 7 OS=Drosophila melanogaster GN=CG3560 PE=3 SV=1	13.6	8.1	111	70.265	23.9234	19	29	19	1	High	632	High	High	High	Not Found
Q94514	Cytochrome c oxidase subunit 5A, mitochondrial OS=Drosophila melanogaster GN=CoVa PE=1 SV=2	16.6	5.68	149	11.693	23.8806	3	13	3	1	High	322	High	High	High	High
Q9VP19	Cytochrome c oxidase subunit VIII, isoform A OS=Drosophila melanogaster GN=CoVIII PE=4 SV=1	7.4	9.85	68	21.825	23.8095	6	7	6	1	High	192	High	High	High	High
Q9W130	Cytochrome P450 9c1 OS=Drosophila melanogaster GN=Cyp9c1 PE=2 SV=1	60.5	6.73	522	58.689	23.7569	9	23	9	1	High	815	High	High	High	Not Found
Q9VJE5	Cytoplasmic linker protein 190, isoform U OS=Drosophila melanogaster GN=CLIP-190 PE=4 SV=1	189	4.94	1690	47.546	23.7316	11	16	11	1	High	460	High	High	Not Found	Not Found
Q8MUJ1	DARTH OS=Drosophila melanogaster GN=egr PE=2 SV=1	46.9	5.81	415	18.757	23.676	6	6	6	1	High	164	High	High	High	Not Found
Q9VDD1	DDRGK domain-containing protein 1 OS=Drosophila melanogaster GN=CG5862 PE=1 SV=1	34.3	5.4	309	38.117	23.6667	9	11	9	1	High	280	High	High	High	Not Found
Q8T0D3	Dek, isoform B OS=Drosophila melanogaster GN=Dek PE=2 SV=1	72.5	4.88	669	28.063	23.6667	7	16	7	1	High	251	High	High	High	Not Found
Q9W555	Delta-coatomer protein, isoform A OS=Drosophila melanogaster GN=deltaCOP PE=2 SV=1	57.9	6.2	532	21.977	23.662	6	7	6	1	High	167	High	High	High	Not Found
Q94515	Des-1 protein OS=Drosophila melanogaster GN=ifc PE=2 SV=1	37.2	9.11	321	33.582	23.6111	3	21	3	1	High	764	High	High	Not Found	Not Found
Q9W374	Dihydropyrimidine dehydrogenase OS=Drosophila melanogaster GN=su(r) PE=2 SV=2	111.2	6.8	1031	38.332	23.5714	9	11	9	1	High	258	High	High	High	Not Found
Q9W2P0	Dim gamma-tubulin 3 OS=Drosophila melanogaster GN=dgt3 PE=4 SV=2	65.8	5.81	565	48.821	23.565	5	16	5	1	High	565	High	High	Not Found	Not Found
Q7K4B4	Dim gamma-tubulin 5 OS=Drosophila melanogaster GN=dgt5 PE=2 SV=1	77.9	8.54	685	54.801	23.4807	13	14	13	1	High	399	High	High	Not Found	Not Found
Q9VAP2	Dim gamma-tubulin 6 OS=Drosophila melanogaster GN=dgt6 PE=2 SV=1	72.8	6.34	654	120.994	23.4568	17	248	17	1	High	7970	High	High	Not Found	Not Found
Q9VSD6	D-Importin 7/RanBP7 OS=Drosophila melanogaster GN=msk PE=2 SV=1	119.2	4.86	1049	51.753	23.3557	13	19	13	1	High	388	High	High	High	Not Found
Q9VHR8	Dipeptidyl peptidase 3 OS=Drosophila melanogaster GN=DppIII PE=2 SV=2	89.1	6.43	786	31.501	23.3415	7	8	7	1	High	233	High	High	High	Not Found
Q9VC93	Dis3 OS=Drosophila melanogaster GN=Dis3 PE=4 SV=1	112.1	6.68	982	126.451	23.3251	21	60	21	1	High	1588	High	High	Not Found	Not Found
Q53XG2	Division abnormally delayed, isoform B OS=Drosophila melanogaster GN=dally PE=2 SV=1	69	6.4	626	13.16	23.3202	4	4	4	1	High	130	High	High	Not Found	Not Found
Q9XYZ5	DNA damage-binding protein 1 OS=Drosophila melanogaster GN=pic PE=1 SV=1	126	5.36	1140	42.147	23.31	8	16	8	1	High	419	High	High	Not Found	Not Found
Q9V3W9	DNA repair protein Rad23 OS=Drosophila melanogaster GN=Rad23 PE=2 SV=1	45.8	4.67	414	29.421	23.2955	6	6	6	1	High	243	High	High	High	Not Found
Q9XYU1	DNA replication licensing factor Mcm3 OS=Drosophila melanogaster GN=Mcm3 PE=1 SV=1	90.9	6.4	819	47.062	23.2945	12	13	12	1	High	334	High	High	High	High
Q26454	DNA replication licensing factor MCM4 OS=Drosophila melanogaster GN=dpa PE=1 SV=2	96.6	7.52	866	37.059	23.1618	10	22	10	1	High	518	High	High	Not Found	High
Q9VGW6	DNA replication licensing factor Mcm5 OS=Drosophila melanogaster GN=Mcm5 PE=1 SV=1	82.2	7.84	733	23.771	23.125	6	6	6	1	High	173	High	High	Not Found	Not Found
Q94883	DNA replication-related element factor, isoform A OS=Drosophila melanogaster GN=Dref PE=2 SV=2	80.7	5.86	709	51.807	22.9665	12	15	12	1	High	368	High	High	High	Not Found
P15348	DNA topoisomerase 2 OS=Drosophila melanogaster GN=Top2 PE=3 SV=1	164.3	8.22	1447	12.14	22.9358	3	3	3	1	High	111	High	High	Not Found	Not Found
P13469	DNA-binding protein modulo OS=Drosophila melanogaster GN=mod PE=1 SV=2	60.3	5.43	542	30.363	22.8916	7	12	7	1	High	372	High	High	High	High
P20028	DNA-directed RNA polymerase I subunit RPA2 OS=Drosophila melanogaster GN=RpI135 PE=2 SV=2	128.4	8.41	1129	48.16	22.8125	6	20	6	1	High	697	High	High	Not Found	Not Found
Q9VFV9	DnaJ-like-2, isoform A OS=Drosophila melanogaster GN=Droj2 PE=2 SV=1	45.2	6.48	403	42.484	22.7612	6	104	6	1	High	3756	High	High	Not Found	Not Found
Q7KN75	Dodeca-satellite-binding protein 1, isoform A OS=Drosophila melanogaster GN=Dp1 PE=2 SV=1	144.2	6.2	1301	36.67	22.7181	7	11	7	1	High	370	High	High	Not Found	Not Found
Q9VQT0	Dorothy OS=Drosophila melanogaster GN=Dot PE=2 SV=3	60.2	7.44	537	26.835	22.7041	6	7	6	1	High	213	High	High	Not Found	Not Found
P24785	Dosage compensation regulator OS=Drosophila melanogaster GN=mle PE=2 SV=2	143.6	7.23	1293	22.51	22.6974	6	106	6	1	High	1840	High	High	Not Found	Not Found
Q0E9K8	Down syndrome cell adhesion molecule, isoform AN OS=Drosophila melanogaster GN=Dscam1 PE=4 SV=1	224.9	6.6	2037	43.625	22.6923	5	109	5	1	High	2498	High	High	High	High
M9PGU6	Draper, isoform E OS=Drosophila melanogaster GN=drpr PE=4 SV=1	114.3	6.09	1042	19.926	22.6519	5	7	5	1	High	183	High	High	High	Not Found
Q9VU84	Drebrin-like protein OS=Drosophila melanogaster GN=Abp1 PE=1 SV=1	58.7	5.02	531	68.316	22.6054	12	56	12	1	High	1553	High	High	Not Found	Not Found
Q8STG9	DSec61alpha OS=Drosophila melanogaster GN=Sec61alpha PE=2 SV=1	52.2	8.24	476	39.851	22.5873	7	12	7	1	High	465	High	High	Not Found	Not Found
Q7KNA0	Dymeclin OS=Drosophila melanogaster GN=CG8230 PE=1 SV=1	79.1	6.01	699	46.204	22.5326	8	11	8	1	High	380	High	High	High	Not Found
P13496	Dynactin subunit 1 OS=Drosophila melanogaster GN=Gl PE=1 SV=2	141.1	5.62	1265	96.378	22.5	15	24	15	1	High	767	High	High	High	High
Q9VQE0	Dynamin related protein 1, isoform A OS=Drosophila melanogaster GN=Drp1 PE=2 SV=1	82.5	6.98	735	9.368	22.5	3	7	3	1	High	223	High	High	Not Found	High
M9PBQ3	Dynein heavy chain 64C, isoform I OS=Drosophila melanogaster GN=Dhc64C PE=4 SV=1	532.3	6.35	4661	31.621	22.4299	5	11	5	1	High	495	High	High	High	Not Found
Q9VZ20	Dynein light intermediate chain, isoform A OS=Drosophila melanogaster GN=Dlic PE=2 SV=2	54.4	6.02	493	16.613	22.3176	5	9	5	1	High	195	High	High	High	High
Q95SP2	E3 ubiquitin-protein ligase HRD1 OS=Drosophila melanogaster GN=sip3 PE=1 SV=1	69.2	6.1	626	68.026	22.2892	12	36	12	1	High	1103	High	High	Not Found	Not Found
Q9VI55	E3 UFM1-protein ligase 1 homolog OS=Drosophila melanogaster GN=CG1104 PE=1 SV=1	87.4	6.57	782	64.087	22.2689	13	18	13	1	High	466	High	High	Not Found	Not Found
Q9VB78	Eater OS=Drosophila melanogaster GN=eater PE=4 SV=4	112.1	5.41	1054	50.537	22.2621	8	11	8	1	High	419	High	High	High	High
M9NE45	Ectoderm-expressed 4, isoform I OS=Drosophila melanogaster GN=Ect4 PE=4 SV=1	186.3	7.71	1730	48.369	22.2437	10	18	10	1	High	520	High	High	Not Found	Not Found
M9PG98	Edem1, isoform E OS=Drosophila melanogaster GN=Edem1 PE=4 SV=1	114.2	5.91	1004	17.43	22.2222	3	6	3	1	High	212	High	High	Not Found	Not Found
Q9VK27	Edem2, isoform A OS=Drosophila melanogaster GN=Edem2 PE=2 SV=2	90.5	6.71	801	26.971	22.191	6	20	6	1	High	647	High	High	Not Found	Not Found
Q9VK85	Ef1alpha-like factor, isoform A OS=Drosophila melanogaster GN=Elf PE=2 SV=1	66.4	5.35	619	52.478	22.1658	10	16	10	1	High	455	High	High	Not Found	Not Found
O46048	EG:133E12.4 protein OS=Drosophila melanogaster GN=east PE=4 SV=1	250	6.23	2342	25.939	22.164	7	8	7	1	High	242	High	High	High	Not Found
O76902	EG:80H7.5 protein OS=Drosophila melanogaster GN=rush PE=2 SV=1	34.2	7.78	316	47.631	22.1311	8	12	8	1	High	423	High	High	High	High
Q9VJC7	Elongation factor Ts, mitochondrial OS=Drosophila melanogaster GN=CG6412 PE=2 SV=1	35.4	6.87	318	18.91	22.1277	6	14	6	1	High	248	High	High	Not Found	Not Found
A1Z9E3	Elongation factor Tu OS=Drosophila melanogaster GN=EfTuM PE=3 SV=1	54	8.03	489	48.086	22.1198	10	12	10	1	High	409	High	High	Not Found	Not Found
Q9XYZ4	Endo/exonuclease Mre11 OS=Drosophila melanogaster GN=mre11 PE=2 SV=1	69.2	5.95	620	38.08	22.1122	5	10	5	1	High	388	High	High	Not Found	Not Found
Q9VKK1	Enhancer of mRNA-decapping protein 4 homolog OS=Drosophila melanogaster GN=Ge-1 PE=1 SV=2	149.2	5.9	1354	22.68	22.082	8	14	8	1	High	315	High	High	High	Not Found
A8JNK1	Ensconsin, isoform F OS=Drosophila melanogaster GN=ens PE=4 SV=1	135.7	9.19	1241	19.561	22.067	5	6	5	1	High	172	High	High	High	Not Found
Q9W111	Epidermal growth factor receptor pathway substrate clone 15, isoform A OS=Drosophila melanogaster GN=Eps-15 PE=4 SV=2	134.3	5.21	1253	11.525	21.9828	3	15	3	1	High	210	High	High	High	Not Found
Q9V3A8	Ergic53, isoform A OS=Drosophila melanogaster GN=ergic53 PE=2 SV=1	57.5	6.07	512	44.554	21.978	10	10	10	1	High	347	High	High	High	High
Q9V3A6	Ero1-like protein OS=Drosophila melanogaster GN=Ero1L PE=2 SV=2	55.6	5.52	483	66.854	21.9645	12	14	12	1	High	560	High	High	High	Not Found
Q9VNF9	Ethanol sensitive with low memory OS=Drosophila melanogaster GN=elm PE=4 SV=1	22	5.22	189	35.537	21.9409	4	35	4	1	High	1112	High	High	High	High
P54352	Ethanolamine kinase OS=Drosophila melanogaster GN=eas PE=1 SV=2	59.5	5.39	518	20.051	21.9331	4	5	4	1	High	155	High	High	Not Found	Not Found
Q9VEA1	Eukaryotic initiation factor 1A, isoform A OS=Drosophila melanogaster GN=eIF-1A PE=2 SV=1	17.1	5.22	148	11.854	21.9101	4	18	4	1	High	304	High	High	Not Found	Not Found
C9QP42	Eukaryotic initiation factor 4a, isoform E OS=Drosophila melanogaster GN=eIF-4a PE=2 SV=1	45.8	5.66	403	44.879	21.8876	6	22	6	1	High	548	High	High	Not Found	Not Found
M9PBZ9	Eukaryotic initiation factor 4E, isoform H OS=Drosophila melanogaster GN=eIF-4E PE=3 SV=1	29.2	6.24	259	26.838	21.875	5	9	3	1	High	292	High	High	High	High
Q9VPH7	Eukaryotic peptide chain release factor subunit 1 OS=Drosophila melanogaster GN=eRF1 PE=1 SV=2	49.1	6.09	438	21.46	21.875	3	14	3	1	High	491	High	High	Not Found	Not Found
P41374	Eukaryotic translation initiation factor 2 subunit 1 OS=Drosophila melanogaster GN=eIF-2alpha PE=2 SV=1	38.6	4.94	341	56.158	21.8679	10	36	10	1	High	1159	High	High	Not Found	Not Found
P41375	Eukaryotic translation initiation factor 2 subunit 2 OS=Drosophila melanogaster GN=eIF-2beta PE=1 SV=1	35.2	5.77	312	82.608	21.8409	10	68	10	1	High	917	High	High	Not Found	Not Found
Q24208	Eukaryotic translation initiation factor 2 subunit 3 OS=Drosophila melanogaster GN=eIF-2gamma PE=2 SV=1	51.5	8.73	475	34.825	21.8069	7	29	7	1	High	663	High	High	Not Found	Not Found
Q9VN25	Eukaryotic translation initiation factor 3 subunit A OS=Drosophila melanogaster GN=eIF3-S10 PE=1 SV=1	133.8	9.01	1140	62.424	21.7518	11	19	11	1	High	662	High	High	High	Not Found
Q0E940	Eukaryotic translation initiation factor 3 subunit B OS=Drosophila melanogaster GN=eIF3-S9 PE=1 SV=1	80.4	6.28	690	24.796	21.7195	5	10	5	1	High	295	High	High	Not Found	Not Found
A1ZAX1	Eukaryotic translation initiation factor 3 subunit C OS=Drosophila melanogaster GN=eIF3-S8 PE=1 SV=1	105.6	6.06	910	45.83	21.7125	6	23	6	1	High	461	High	High	Not Found	Not Found
Q9VCK0	Eukaryotic translation initiation factor 3 subunit D-1 OS=Drosophila melanogaster GN=eIF-3p66 PE=1 SV=1	63.8	7.02	560	29.066	21.7021	3	23	3	1	High	638	High	High	High	Not Found
O77410	Eukaryotic translation initiation factor 3 subunit E OS=Drosophila melanogaster GN=eIF3-S6 PE=2 SV=1	51.1	6.79	435	36.491	21.6758	10	11	10	1	High	270	High	High	High	High
Q9VN50	Eukaryotic translation initiation factor 3 subunit F-1 OS=Drosophila melanogaster GN=eIF3-S5-1 PE=2 SV=1	31.1	6.52	280	45.087	21.6374	7	14	7	1	High	414	High	High	High	High
Q9U9Q4	Eukaryotic translation initiation factor 3 subunit H OS=Drosophila melanogaster GN=eIF-3p40 PE=2 SV=2	38.4	6.1	338	17.422	21.6327	4	15	4	1	High	251	High	High	High	Not Found
Q7K550	Eukaryotic translation initiation factor 3 subunit J OS=Drosophila melanogaster GN=Adam PE=1 SV=1	26.6	4.86	236	55.92	21.6263	10	17	10	1	High	625	High	High	Not Found	Not Found
Q9VTU4	Eukaryotic translation initiation factor 3 subunit L OS=Drosophila melanogaster GN=CG5642 PE=2 SV=1	63.2	5.96	539	10.698	21.6216	3	19	3	1	High	333	High	High	Not Found	Not Found
Q7JVI3	Eukaryotic translation initiation factor 3 subunit M OS=Drosophila melanogaster GN=Tango7 PE=2 SV=1	44.1	5.71	387	16.533	21.5909	3	24	3	1	High	409	High	High	High	High
A8DZ29	Eukaryotic translation initiation factor 4G, isoform B OS=Drosophila melanogaster GN=eIF4G PE=4 SV=1	211	8.35	1919	23.491	21.5789	6	27	6	1	High	1033	High	High	High	High
Q9VXK6	Eukaryotic translation initiation factor 5 OS=Drosophila melanogaster GN=eIF5 PE=1 SV=1	51.7	5.26	464	28.015	21.5686	8	12	7	1	High	286	High	High	Not Found	Not Found
Q9GU68	Eukaryotic translation initiation factor 5A OS=Drosophila melanogaster GN=eIF-5A PE=2 SV=2	17.6	5.15	159	10.162	21.5447	3	35	3	1	High	395	High	High	Not Found	High
Q9U6M0	Evolutionarily conserved signaling intermediate in Toll pathway, mitochondrial OS=Drosophila melanogaster GN=ECSIT PE=1 SV=2	47	6.73	409	28.023	21.5247	4	32	4	1	High	499	High	High	Not Found	Not Found
Q7KRZ3	Exo84, isoform B OS=Drosophila melanogaster GN=exo84 PE=4 SV=1	76.6	7.58	672	28.839	21.4876	6	10	6	1	High	332	High	High	Not Found	Not Found
Q9XTM1	Exocyst complex component 5 OS=Drosophila melanogaster GN=sec10 PE=2 SV=1	82	6.34	710	74.923	21.4474	12	34	12	1	High	1125	High	High	Not Found	Not Found
Q9XZ08	Exostosin-3 OS=Drosophila melanogaster GN=botv PE=1 SV=1	110.9	7.15	972	52.542	21.4052	8	14	8	1	High	409	High	High	Not Found	Not Found
Q9TVM2	Exportin-1 OS=Drosophila melanogaster GN=emb PE=1 SV=1	122.7	5.87	1063	23.599	21.3622	6	11	6	1	High	309	High	High	High	Not Found
Q9XZU1	Exportin-2 OS=Drosophila melanogaster GN=Cas PE=2 SV=2	110.1	5.82	975	30.729	21.3573	8	16	8	1	High	225	High	High	High	Not Found
A1Z8N1	Facilitated trehalose transporter Tret1-1 OS=Drosophila melanogaster GN=Tret1-1 PE=1 SV=1	95.1	8.31	857	30.76	21.327	3	15	3	1	High	760	High	High	Not Found	Not Found
Q05344	FACT complex subunit Ssrp1 OS=Drosophila melanogaster GN=Ssrp PE=1 SV=2	81.5	5.63	723	23.084	21.2963	6	13	6	1	High	262	High	High	Not Found	Not Found
Q9W2N0	F-actin-capping protein subunit alpha OS=Drosophila melanogaster GN=cpa PE=2 SV=1	32.7	5.94	286	37.15	21.2891	7	8	7	1	High	261	High	High	High	High
P48603	F-actin-capping protein subunit beta OS=Drosophila melanogaster GN=cpb PE=2 SV=1	31.3	5.44	276	49.722	21.2766	10	12	10	1	High	409	High	High	Not Found	High
Q9VJ58	Fas-associated factor OS=Drosophila melanogaster GN=Faf PE=2 SV=1	52.9	5.38	464	78	21.267	13	26	13	1	High	916	High	High	High	Not Found
E1JHE4	Fatty acid (Long chain) transport protein, isoform D OS=Drosophila melanogaster GN=Fatp PE=4 SV=2	75.1	9.06	668	28.01	21.2598	4	7	4	1	High	214	High	High	Not Found	Not Found
Q95RJ9	F-box-like/WD repeat-containing protein ebi OS=Drosophila melanogaster GN=ebi PE=1 SV=2	72.3	5.88	700	30.858	21.2121	6	7	6	1	High	263	High	High	Not Found	Not Found
M9PES6	Fear-of-intimacy, isoform B OS=Drosophila melanogaster GN=foi PE=4 SV=1	77.3	6.42	706	39.031	21.1786	10	15	10	1	High	353	High	High	Not Found	Not Found
M9PJC7	Female sterile (1) homeotic, isoform G OS=Drosophila melanogaster GN=fs(1)h PE=4 SV=1	205.9	9.23	2046	25.255	21.1656	6	33	6	1	High	587	High	High	High	High
Q9V9S8	Ferrochelatase, mitochondrial OS=Drosophila melanogaster GN=FeCh PE=2 SV=1	43.6	8.4	384	34.483	21.164	9	13	9	1	High	339	High	High	Not Found	Not Found
A1Z6S7	FI02061p OS=Drosophila melanogaster GN=vimar PE=2 SV=1	70.3	5.16	635	73.723	21.159	14	24	14	1	High	786	High	High	High	Not Found
Q7JZN0	FI02994p OS=Drosophila melanogaster GN=Sec61beta PE=4 SV=1	10.2	11.65	100	43.742	21.1577	9	14	5	1	High	383	High	High	High	High
Q9VKC8	FI03495p OS=Drosophila melanogaster GN=Tom70 PE=2 SV=2	66.3	6.21	589	11.557	21.1111	4	4	4	1	High	99	High	High	High	Not Found
A1ZAC0	FI03676p OS=Drosophila melanogaster GN=Tsf3 PE=2 SV=1	81	6.89	714	9.03	21.1055	3	8	3	1	High	238	High	High	Not Found	Not Found
Q8IMX4	FI04408p OS=Drosophila melanogaster GN=Rox8 PE=2 SV=1	50.2	7.81	470	13.44	21.0938	4	7	4	1	High	95	High	High	Not Found	Not Found
Q7KUX7	FI04456p OS=Drosophila melanogaster GN=Rbp2 PE=2 SV=1	38.2	9.44	358	12.689	21.0762	3	4	3	1	High	67	High	High	High	High
Q95WY3	FI04781p OS=Drosophila melanogaster GN=Nop56 PE=2 SV=1	54.8	9.28	496	28.339	21.0762	5	75	4	1	High	1874	High	High	High	Not Found
Q7KTX7	FI05213p OS=Drosophila melanogaster GN=park PE=1 SV=1	54.1	6.15	482	71.24	21.0526	11	23	11	1	High	693	High	High	Not Found	Not Found
Q9VKB0	FI05224p OS=Drosophila melanogaster GN=Aats-thr PE=2 SV=2	85.9	7.78	747	35.221	21.0243	7	13	7	1	High	322	High	High	Not Found	Not Found
Q9W3X6	FI05334p OS=Drosophila melanogaster GN=l(1)G0255 PE=2 SV=3	53.5	8.44	495	29.619	20.9821	7	17	7	1	High	286	High	High	Not Found	Not Found
Q0KI98	FI06027p OS=Drosophila melanogaster GN=Aats-trp PE=2 SV=1	47.9	6.86	430	49.401	20.9677	7	8	7	1	High	389	High	High	Not Found	Not Found
Q0E8R1	FI07211p OS=Drosophila melanogaster GN=vir-1 PE=2 SV=1	48.6	4.32	431	87.611	20.9408	11	102	11	1	High	3486	High	High	High	Not Found
Q9VN44	FI07923p OS=Drosophila melanogaster GN=Karybeta3 PE=2 SV=1	123.5	4.73	1105	36.829	20.8539	10	16	10	1	High	376	High	High	High	High
Q9V3E9	FI17138p1 OS=Drosophila melanogaster GN=spag PE=2 SV=1	59.6	8.34	534	62.066	20.8511	6	17	6	1	High	613	High	High	Not Found	Not Found
Q9VQQ6	FI18122p1 OS=Drosophila melanogaster GN=Snx1 PE=2 SV=1	52.2	5.27	458	30.062	20.8333	8	12	8	1	High	237	High	High	Not Found	Not Found
Q9VUK8	FI18749p1 OS=Drosophila melanogaster GN=Aats-gly PE=2 SV=1	85.1	7.74	765	49.131	20.8272	10	16	10	1	High	456	High	High	Not Found	Not Found
B7Z0E2	FI18812p1 OS=Drosophila melanogaster GN=Unr PE=2 SV=1	118.4	6.55	1057	37.609	20.7364	7	16	7	1	High	549	High	High	Not Found	Not Found
Q8IRH1	FI19310p1 OS=Drosophila melanogaster GN=Psa PE=2 SV=1	122.7	6.34	1075	41	20.7042	11	13	11	1	High	310	High	High	Not Found	Not Found
Q86B94	FI19380p1 OS=Drosophila melanogaster GN=mfas PE=2 SV=1	100.2	5.54	905	33.723	20.6628	7	16	7	1	High	363	High	High	Not Found	Not Found
Q9VS85	FI19443p1 OS=Drosophila melanogaster GN=lqf PE=2 SV=3	88.7	5.44	831	20.829	20.6349	7	7	7	1	High	136	High	High	Not Found	Not Found
A1Z6L9	FI21274p1 OS=Drosophila melanogaster GN=Trap1 PE=2 SV=1	77.9	7.59	691	50.556	20.6148	9	39	9	1	High	897	High	High	Not Found	Not Found
Q9VZP5	FI21437p1 OS=Drosophila melanogaster GN=eIF5B PE=2 SV=2	127.1	5.52	1144	85.046	20.5975	9	20	9	1	High	757	High	High	High	High
Q9VZY9	FI22774p1 OS=Drosophila melanogaster GN=Aats-pro PE=2 SV=1	50.6	7.66	458	46.265	20.5263	12	48	12	1	High	683	High	High	Not Found	Not Found
A1Z920	FI24025p1 OS=Drosophila melanogaster GN=fra PE=2 SV=1	168.7	6.52	1526	29.675	20.5128	7	30	7	1	High	687	High	High	High	Not Found
Q9VL78	FK506-binding protein 59 OS=Drosophila melanogaster GN=FKBP59 PE=1 SV=1	48.8	5.41	439	196.941	20.5111	32	112	32	1	High	3481	High	High	High	High
M9PHL7	Flotillin-2, isoform J OS=Drosophila melanogaster GN=Flo-2 PE=4 SV=1	49.5	5.97	448	16.856	20.4893	5	5	5	1	High	127	High	High	Not Found	Not Found
B7Z066	Fringe connection, isoform B OS=Drosophila melanogaster GN=frc PE=2 SV=1	41.2	9.04	373	10.57	20.4819	3	9	3	1	High	144	High	High	Not Found	Not Found
P26016	Furin-like protease 1, isoforms 1/1-X/2 OS=Drosophila melanogaster GN=Fur1 PE=2 SV=2	138.5	9.32	1269	47.329	20.4819	10	24	10	1	High	739	High	High	Not Found	Not Found
P20353	G protein alpha i subunit OS=Drosophila melanogaster GN=Galphai PE=1 SV=2	40.6	7.64	355	28.086	20.4819	5	20	5	1	High	491	High	High	Not Found	Not Found
P16378	G protein alpha o subunit OS=Drosophila melanogaster GN=Galphao PE=1 SV=1	40.5	5.53	354	43.648	20.4771	7	11	7	1	High	426	High	High	Not Found	Not Found
P14785	G2/mitotic-specific cyclin-A OS=Drosophila melanogaster GN=CycA PE=1 SV=3	56.1	5.94	491	70.459	20.4706	11	14	11	1	High	707	High	High	Not Found	Not Found
Q7K0S5	GDI interacting protein 3, isoform B OS=Drosophila melanogaster GN=Gint3 PE=2 SV=1	50	7.11	441	42.093	20.4706	6	11	6	1	High	419	High	High	Not Found	Not Found
Q9VLB7	GDP dissociation inhibitor, isoform A OS=Drosophila melanogaster GN=Gdi PE=2 SV=1	49.9	5.72	443	63.302	20.442	13	22	12	1	High	635	High	High	Not Found	Not Found
Q9V6X7	GDP-fucose protein O-fucosyltransferase 1 OS=Drosophila melanogaster GN=O-fut1 PE=1 SV=1	46.8	7.72	402	15.987	20.4239	5	6	5	1	High	94	High	High	Not Found	Not Found
Q9NFV7	GH01829p OS=Drosophila melanogaster GN=Tep2 PE=2 SV=1	158.2	6.57	1420	50.186	20.3675	9	31	9	1	High	738	High	High	High	Not Found
Q8T0V2	GH02495p OS=Drosophila melanogaster GN=MESK2 PE=2 SV=1	48.7	6.58	447	43.975	20.3478	8	16	8	1	High	452	High	High	High	High
Q9VXP3	GH05406p OS=Drosophila melanogaster GN=mRpS30 PE=2 SV=1	65.1	8.47	557	84.183	20.3209	18	46	18	1	High	1344	High	High	Not Found	Not Found
Q95U54	GH06271p OS=Drosophila melanogaster GN=Mms19 PE=2 SV=1	107	5.91	959	30.841	20.2532	4	29	4	1	High	644	High	High	High	Not Found
O97183	GH07456p OS=Drosophila melanogaster GN=RpII33 PE=2 SV=1	31.2	4.82	275	105.811	20.2448	19	41	18	1	High	1093	High	High	Not Found	Not Found
Q9VEK8	GH07711p OS=Drosophila melanogaster GN=sds22 PE=2 SV=1	37.8	5.03	326	115.047	20.2044	18	53	18	1	High	1693	High	High	Not Found	Not Found
O46085	GH08708p OS=Drosophila melanogaster GN=Pex5 PE=2 SV=2	69.3	5.12	614	18.005	20.1835	3	4	3	1	High	196	High	High	High	Not Found
Q8SXP8	GH09868p OS=Drosophila melanogaster GN=TBPH PE=2 SV=1	58	7.14	531	50.481	20.0913	9	10	9	1	High	418	High	High	Not Found	Not Found
Q95U38	GH10480p OS=Drosophila melanogaster GN=skap PE=2 SV=1	54.9	8.62	503	17.273	20.0758	4	4	4	1	High	144	High	High	Not Found	Not Found
Q7K569	GH10595p OS=Drosophila melanogaster GN=Gpo-1 PE=2 SV=1	80.4	7.65	724	37.193	20.0758	7	12	7	1	High	402	High	High	Not Found	Not Found
Q9V3Z4	GH11341p OS=Drosophila melanogaster GN=Rpn5 PE=2 SV=1	57.7	5.8	502	114.418	20.0732	23	37	23	1	High	1263	High	High	Not Found	Not Found
Q9VEP8	GH11385p OS=Drosophila melanogaster GN=Irc PE=2 SV=2	78.2	7.33	697	18.086	20.0669	5	5	5	1	High	140	High	High	Not Found	Not Found
Q9VH81	GH12714p OS=Drosophila melanogaster GN=PpD3 PE=2 SV=1	59.2	6.23	520	50.018	20.0542	10	22	10	1	High	492	High	High	High	Not Found
Q9VAW3	GH12731p OS=Drosophila melanogaster GN=Gfat2 PE=2 SV=1	76.5	6.62	683	39.395	20	7	10	7	1	High	422	High	High	Not Found	Not Found
Q7JXF5	GH12838p OS=Drosophila melanogaster GN=Nup62 PE=2 SV=1	40.7	4.81	394	28.278	19.9536	8	27	7	1	High	335	High	High	High	Not Found
Q9W1H8	GH13256p OS=Drosophila melanogaster GN=Thiolase PE=2 SV=1	50.6	9.14	469	15.037	19.9219	4	6	4	1	High	189	High	High	High	High
Q8T0Q4	GH13992p OS=Drosophila melanogaster GN=shrb PE=2 SV=1	25.4	4.81	226	33.38	19.8864	8	14	7	1	High	365	High	High	Not Found	Not Found
Q9VWK5	GH15225p OS=Drosophila melanogaster GN=Ulp1 PE=2 SV=1	172.2	5.1	1513	35.215	19.8653	7	12	7	1	High	376	High	High	High	High
Q9VQ91	GH18329p OS=Drosophila melanogaster GN=papi PE=1 SV=1	63.8	6.3	576	42.49	19.854	11	13	11	1	High	355	High	High	Not Found	Not Found
Q9VBP6	GH21316p OS=Drosophila melanogaster GN=Ssadh PE=2 SV=1	54.9	8.21	509	24.923	19.8261	8	8	8	1	High	212	High	High	Not Found	Not Found
Q9VWT1	GH22474p OS=Drosophila melanogaster GN=Aats-his PE=2 SV=1	57.7	6.95	522	60.558	19.7236	10	10	10	1	High	510	High	High	Not Found	Not Found
Q961I1	GH22838p OS=Drosophila melanogaster GN=nemy PE=2 SV=1	79.8	7.62	716	22.332	19.5929	6	7	6	1	High	213	High	High	High	High
Q9VWD0	GH23568p OS=Drosophila melanogaster GN=parvin PE=2 SV=2	41.8	6.6	367	24.031	19.5251	7	39	7	1	High	953	High	High	Not Found	Not Found
Q8T0L3	GH24511p OS=Drosophila melanogaster GN=Uba1 PE=2 SV=1	130.7	5.29	1191	13.539	19.4805	4	8	4	1	High	262	High	High	High	Not Found
Q9V3D8	GH27579p OS=Drosophila melanogaster GN=grsm PE=2 SV=1	60.1	6.79	558	39.436	19.4545	6	13	6	1	High	432	High	High	Not Found	Not Found
M9PC99	Ghost, isoform C OS=Drosophila melanogaster GN=gho PE=4 SV=1	133.7	7.96	1231	19.751	19.4357	4	7	4	1	High	204	High	High	High	Not Found
P12646	Glucose-6-phosphate 1-dehydrogenase OS=Drosophila melanogaster GN=Zw PE=1 SV=2	60.4	6.44	524	55.016	19.4245	12	22	12	1	High	611	High	High	Not Found	Not Found
P52029	Glucose-6-phosphate isomerase OS=Drosophila melanogaster GN=Pgi PE=2 SV=2	62.3	7.12	558	31.404	19.3684	8	10	8	1	High	276	High	High	Not Found	Not Found
P33438	Glutactin OS=Drosophila melanogaster GN=Glt PE=1 SV=2	118.7	4.77	1026	81.334	19.3548	13	187	13	1	High	3822	High	High	High	Not Found
Q9VSL4	Glutathione S transferase O2, isoform B OS=Drosophila melanogaster GN=GstO2 PE=4 SV=2	28.7	7.05	250	16.612	19.3396	4	11	4	1	High	278	High	High	Not Found	Not Found
Q9VAY2	Glycoprotein 93 OS=Drosophila melanogaster GN=Gp93 PE=2 SV=1	90.2	5.02	787	109.296	19.2488	22	86	22	1	High	1785	High	High	High	High
Q8IPK4	Glycosyltransferase 25 family member OS=Drosophila melanogaster GN=CG31915 PE=2 SV=1	71.1	5.4	612	55.455	19.2364	12	18	12	1	High	447	High	High	Not Found	Not Found
O61613	Glycylpeptide N-tetradecanoyltransferase OS=Drosophila melanogaster GN=Nmt PE=2 SV=2	53.8	8.44	472	15.787	19.1748	6	8	6	1	High	131	High	High	Not Found	Not Found
Q9VGT3	GM04645p OS=Drosophila melanogaster GN=Ugt86Da PE=2 SV=1	60.1	9.19	528	56.447	19.1523	7	8	7	1	High	461	High	High	Not Found	Not Found
Q7KKI0	GM12270p OS=Drosophila melanogaster GN=Cct5 PE=2 SV=1	59.2	6.25	542	83.762	19.1518	21	24	21	1	High	664	High	High	Not Found	Not Found
Q9W289	GM130, isoform A OS=Drosophila melanogaster GN=GM130 PE=4 SV=2	90.8	5.4	795	9.808	19.1336	3	3	3	1	High	91	High	High	Not Found	Not Found
Q9V3W2	GM23292p OS=Drosophila melanogaster GN=l(2)35Di PE=2 SV=1	19	9.82	167	62.466	19.1321	7	32	7	1	High	1083	High	High	Not Found	Not Found
M9PIG4	Golgi complex-localized glycoprotein 1, isoform B OS=Drosophila melanogaster GN=Glg1 PE=4 SV=1	125.4	7.08	1107	14.738	19.1011	4	21	4	1	High	343	High	High	Not Found	Not Found
Q9VXU2	Golgi microtubule-associated protein, isoform A OS=Drosophila melanogaster GN=Gmap PE=2 SV=2	158.4	4.78	1398	23.535	19.0871	3	72	3	1	High	2657	High	High	Not Found	Not Found
Q9VE50	Golgi SNAP receptor complex member 1 OS=Drosophila melanogaster GN=Gos28 PE=2 SV=1	25.5	8.47	232	51.605	19.0476	10	23	10	1	High	886	High	High	Not Found	Not Found
Q8SZ63	Golgin-84 OS=Drosophila melanogaster GN=Golgin84 PE=1 SV=2	58.6	6.87	516	23.158	18.9702	5	8	5	1	High	293	High	High	Not Found	Not Found
Q8MLT4	Gp150, isoform D OS=Drosophila melanogaster GN=Gp150 PE=4 SV=1	120.9	5.02	1076	9.914	18.9474	3	3	3	1	High	75	High	High	Not Found	Not Found
A1Z6H7	Gp210 OS=Drosophila melanogaster GN=Gp210 PE=4 SV=1	209.7	6.47	1876	46.708	18.93	8	13	8	1	High	402	High	High	Not Found	Not Found
Q9VN21	Growl, isoform A OS=Drosophila melanogaster GN=lost PE=2 SV=1	59.7	9.06	545	25.226	18.9266	5	6	5	1	High	186	High	High	Not Found	Not Found
Q9VTX5	GTPase-activating protein 69C, isoform A OS=Drosophila melanogaster GN=ArfGAP1 PE=2 SV=1	50.5	7.37	468	96.669	18.9189	11	18	11	1	High	770	High	High	High	Not Found
Q9VZ23	GTP-binding nuclear protein Ran OS=Drosophila melanogaster GN=ran PE=1 SV=1	24.7	7.81	216	12.024	18.8854	4	4	4	1	High	103	High	High	Not Found	Not Found
Q9VLP3	Guanine nucleotide exchange factor MSS4 homolog OS=Drosophila melanogaster GN=CG7787 PE=2 SV=2	14	5.31	122	24.525	18.8791	5	5	5	1	High	204	High	High	Not Found	Not Found
P26308	Guanine nucleotide-binding protein subunit beta-1 OS=Drosophila melanogaster GN=Gbeta13F PE=1 SV=1	37.1	6.44	340	67.387	18.8707	8	12	8	1	High	518	High	High	Not Found	Not Found
Q9VUV6	GXIVsPLA2, isoform A OS=Drosophila melanogaster GN=GXIVsPLA2 PE=2 SV=2	25.9	7.65	230	99.784	18.7652	17	47	17	1	High	1491	High	High	High	Not Found
O44081	H/ACA ribonucleoprotein complex subunit 4 OS=Drosophila melanogaster GN=Nop60B PE=1 SV=1	56.8	9.28	508	57.692	18.7411	11	40	11	1	High	1318	High	High	Not Found	Not Found
Q9VM75	HEAT repeat-containing protein 1 homolog OS=Drosophila melanogaster GN=l(2)k09022 PE=2 SV=2	237.1	6.87	2096	33.274	18.7359	6	11	6	1	High	344	High	High	High	Not Found
P11146	Heat shock 70 kDa protein cognate 2 OS=Drosophila melanogaster GN=Hsc70-2 PE=1 SV=2	69.7	7.18	633	100.844	18.7067	12	32	12	1	High	1239	High	High	High	Not Found
O97125	Heat shock protein 68 OS=Drosophila melanogaster GN=Hsp68 PE=1 SV=1	69.7	5.83	635	15.307	18.6813	4	9	4	1	High	226	High	High	Not Found	Not Found
P02828	Heat shock protein 83 OS=Drosophila melanogaster GN=Hsp83 PE=1 SV=1	81.8	5.02	717	17.208	18.662	4	7	4	1	High	213	High	High	Not Found	High
Q9VF20	Heavy metal tolerance factor 1 OS=Drosophila melanogaster GN=Hmt-1 PE=2 SV=1	97.8	8.37	866	15.865	18.662	5	36	4	1	High	956	High	High	Not Found	Not Found
Q9VU94	Hemolectin, isoform A OS=Drosophila melanogaster GN=Hml PE=4 SV=2	426	5.91	3843	14.107	18.6364	5	5	5	1	High	139	High	High	High	Not Found
Q960X8	Hepatocyte growth factor-regulated tyrosine kinase substrate OS=Drosophila melanogaster GN=Hrs PE=1 SV=1	85.4	6.98	760	34.962	18.559	7	9	7	1	High	305	High	High	High	Not Found
P07909	Heterogeneous nuclear ribonucleoprotein A1 OS=Drosophila melanogaster GN=Hrb98DE PE=2 SV=1	39	9.03	365	144.567	18.5509	32	37	32	1	High	1028	High	High	Not Found	Not Found
E1JIK0	Heterogeneous nuclear ribonucleoprotein at 87F, isoform C OS=Drosophila melanogaster GN=Hrb87F PE=2 SV=1	39.5	9.03	385	29.519	18.5336	6	10	6	1	High	455	High	High	High	High
Q9W330	Hexokinase A, isoform A OS=Drosophila melanogaster GN=Hex-A PE=2 SV=1	59.2	6	541	15.382	18.5185	4	4	4	1	High	139	High	High	Not Found	Not Found
Q94517	Histone deacetylase Rpd3 OS=Drosophila melanogaster GN=Rpd3 PE=1 SV=2	58.3	5.76	521	23.089	18.4466	3	30	3	1	High	1037	High	High	Not Found	Not Found
P02255	Histone H1 OS=Drosophila melanogaster GN=His1 PE=1 SV=1	26.3	10.54	256	23.409	18.4154	6	7	6	1	High	230	High	High	High	Not Found
P84051	Histone H2A OS=Drosophila melanogaster GN=His2A PE=1 SV=2	13.4	10.73	124	104.566	18.4064	17	34	3	1	High	1065	High	High	High	High
P08985	Histone H2A.v OS=Drosophila melanogaster GN=His2Av PE=1 SV=2	15	10.24	141	106.6	18.39	25	61	25	1	High	1650	High	High	Not Found	Not Found
D2NUK9	Hoi-polloi, isoform B OS=Drosophila melanogaster GN=hoip PE=2 SV=1	13.9	7.09	127	51.013	18.3801	4	42	4	1	High	2007	High	High	High	High
Q9VLW9	Homocysteine-induced endoplasmic reticulum protein, isoform A OS=Drosophila melanogaster GN=Herp PE=2 SV=1	50	6.6	465	50.603	18.3706	9	15	9	1	High	574	High	High	High	Not Found
Q9VNI8	Hpr1 OS=Drosophila melanogaster GN=Hpr1 PE=2 SV=1	80.7	5.05	701	63.86	18.3486	18	20	18	1	High	381	High	High	Not Found	Not Found
Q86DS1	Hsc70-interacting protein 2 OS=Drosophila melanogaster GN=HIP-R PE=1 SV=2	41	5.35	377	71.452	18.3206	11	22	11	1	High	514	High	High	Not Found	Not Found
Q9VPN5	Hsp70/Hsp90 organizing protein homolog OS=Drosophila melanogaster GN=Hop PE=2 SV=1	55.7	6.81	490	32.546	18.2971	10	14	10	1	High	320	High	High	High	Not Found
Q8MQJ8	Huntingtin interacting protein 1 OS=Drosophila melanogaster GN=Hip1 PE=2 SV=1	128.3	5.72	1124	61.213	18.2874	11	30	11	1	High	1050	High	High	Not Found	Not Found
Q9VZ69	IGF-II mRNA-binding protein OS=Drosophila melanogaster GN=Imp PE=2 SV=2	62.1	9.61	566	22.381	18.2796	6	6	6	1	High	202	High	High	Not Found	Not Found
O76521	Importin subunit alpha OS=Drosophila melanogaster GN=Kap-alpha1 PE=2 SV=1	60	5.34	543	8.121	18.2432	3	12	3	1	High	290	High	High	Not Found	Not Found
A4V488	Inosine-5'-monophosphate dehydrogenase OS=Drosophila melanogaster GN=ras PE=2 SV=1	57.8	7.43	537	45.441	18.2371	8	9	8	1	High	329	High	High	Not Found	Not Found
P09208	Insulin-like receptor OS=Drosophila melanogaster GN=InR PE=1 SV=3	239.6	6.9	2144	21.247	18.2266	5	5	5	1	High	190	High	High	Not Found	Not Found
Q9VZM7	Integrator 10 OS=Drosophila melanogaster GN=IntS10 PE=2 SV=1	72.2	5.88	631	10.844	18.2222	3	4	3	1	High	154	High	High	Not Found	Not Found
Q27591	Integrin beta-nu OS=Drosophila melanogaster GN=Itgbetanu PE=1 SV=2	90.8	4.81	799	22.9	18.2171	7	8	7	1	High	230	High	High	Not Found	Not Found
Q9W0H8	IP16409p OS=Drosophila melanogaster GN=scf PE=2 SV=2	38	4.69	329	96.781	18.1975	26	38	26	1	High	988	High	High	Not Found	Not Found
A2RVG6	IP17501p OS=Drosophila melanogaster GN=ome PE=2 SV=1	116.9	6.68	1040	29.903	18.1384	5	6	5	1	High	272	High	High	High	Not Found
Q9VCV4	Iron regulatory protein 1A OS=Drosophila melanogaster GN=Irp-1A PE=2 SV=1	98.7	5.78	902	24.913	18.1384	5	11	5	1	High	417	High	High	Not Found	Not Found
Q24246	Isoform 1a of Cytoplasmic dynein 1 intermediate chain OS=Drosophila melanogaster GN=sw	70.2	5.38	634	44.836	18.0832	6	13	6	1	High	587	High	High	Not Found	Not Found
Q9VQX4	Isoform 2 of Nicotinate phosphoribosyltransferase OS=Drosophila melanogaster GN=CG3714	73.9	7.24	667	28.348	18.0828	7	9	7	1	High	210	High	High	Not Found	Not Found
Q59E36	Isoform 2 of REST corepressor OS=Drosophila melanogaster GN=CoRest	62.7	5.67	590	26.909	18.0778	5	11	5	1	High	406	High	High	Not Found	Not Found
Q9VVI3	Isoform 3 of E3 ubiquitin-protein ligase Nedd-4 OS=Drosophila melanogaster GN=Nedd4	95.2	6.23	834	34.909	18.0685	11	12	11	1	High	259	High	High	Not Found	Not Found
P42787	Isoform 4 of Carboxypeptidase D OS=Drosophila melanogaster GN=svr	162.3	6.06	1437	75.625	18.0291	12	37	12	1	High	1271	High	High	Not Found	Not Found
P52034	Isoform A of 6-phosphofructokinase OS=Drosophila melanogaster GN=Pfk	105.1	8.54	950	39.188	18.0095	13	17	13	1	High	363	High	High	Not Found	Not Found
P48610	Isoform A of Arginine kinase OS=Drosophila melanogaster GN=Argk	61.2	7.49	562	11.805	17.9949	6	6	6	1	High	118	High	High	Not Found	Not Found
O46036	Isoform A of C-terminal-binding protein OS=Drosophila melanogaster GN=CtBP	42.2	6.98	386	42.815	17.9941	7	16	7	1	High	504	High	High	High	Not Found
Q8IRG6	Isoform A of FACT complex subunit spt16 OS=Drosophila melanogaster GN=dre4	127.7	6.68	1122	18.509	17.9931	4	5	4	1	High	199	High	High	Not Found	Not Found
P23625	Isoform A of G protein alpha q subunit OS=Drosophila melanogaster GN=Galphaq	41.6	5.2	353	21.007	17.9798	6	7	6	1	High	187	High	High	Not Found	Not Found
Q04499	Isoform A of Proline dehydrogenase 1, mitochondrial OS=Drosophila melanogaster GN=slgA	75.9	8.91	669	16.67	17.9177	6	7	5	1	High	176	High	High	Not Found	Not Found
P91926	Isoform B of AP-2 complex subunit alpha OS=Drosophila melanogaster GN=AP-2alpha	106.9	6.55	952	34.515	17.913	7	13	6	1	High	422	High	High	High	High
Q8WSF3	Isoform B of Probable beta-hexosaminidase fdl OS=Drosophila melanogaster GN=fdl	77.2	6.92	673	49.398	17.9104	6	10	6	1	High	426	High	High	Not Found	Not Found
Q02645	Isoform B of Protein hu-li tai shao OS=Drosophila melanogaster GN=hts	79.3	6.84	718	16.36	17.8788	3	5	3	1	High	138	High	High	High	Not Found
Q9V3J1	Isoform B of V-type proton ATPase subunit H OS=Drosophila melanogaster GN=VhaSFD	62	6.71	542	50.114	17.8371	8	20	8	1	High	709	High	High	High	Not Found
Q9V895	Isoform C of Acidic leucine-rich nuclear phosphoprotein 32 family member A OS=Drosophila melanogaster GN=Anp32a	40.7	4.26	363	30.356	17.8082	7	13	7	1	High	340	High	High	Not Found	Not Found
P22464	Isoform c of Annexin B9 OS=Drosophila melanogaster GN=AnxB9	35.9	5.06	324	40.191	17.7994	8	12	8	1	High	483	High	High	High	High
Q9VUQ5	Isoform C of Protein argonaute-2 OS=Drosophila melanogaster GN=AGO2	137.1	9.58	1217	106.098	17.7933	22	63	22	1	High	1199	High	High	High	High
Q24179	Isoform C of Protein sly1 homolog OS=Drosophila melanogaster GN=Slh	72.3	6.19	639	32.273	17.7419	5	8	5	1	High	377	High	High	Not Found	Not Found
P25991	Isoform E of Protein suppressor of forked OS=Drosophila melanogaster GN=su(f)	84.4	8.29	733	16.703	17.7215	5	5	5	1	High	190	High	High	Not Found	Not Found
Q01989	Isoform H of Myosin heavy chain 95F OS=Drosophila melanogaster GN=jar	144.8	8.68	1268	61.089	17.7175	13	19	13	1	High	519	High	High	Not Found	Not Found
Q9VR59	Isoform K of Inositol hexakisphosphate and diphosphoinositol-pentakisphosphate kinase OS=Drosophila melanogaster GN=l(1)G0196	204.3	6.64	1846	41.583	17.7143	8	13	8	1	High	556	High	High	High	High
O61491	Isoform Long of Flotillin-1 OS=Drosophila melanogaster GN=Flo-1	47.5	5.66	430	11.581	17.6692	4	40	3	1	High	464	High	High	Not Found	Not Found
Q86B87	Isoform mod1.8 of Modifier of mdg4 OS=Drosophila melanogaster GN=mod(mdg4)	66.8	5.67	613	62.19	17.6331	13	16	13	1	High	471	High	High	High	High
Q8MSW0	Isoleucyl-tRNA synthetase, isoform A OS=Drosophila melanogaster GN=Aats-ile PE=2 SV=1	141	7.52	1229	53.322	17.5865	13	23	13	1	High	565	High	High	Not Found	Not Found
Q9XTL2	Jak pathway signal transduction adaptor molecule OS=Drosophila melanogaster GN=Stam PE=2 SV=1	74.6	5.58	689	43.735	17.5719	11	14	11	1	High	314	High	High	High	Not Found
Q7JRC3	Juvenile hormone epoxide hydrolase 1 OS=Drosophila melanogaster GN=Jheh1 PE=2 SV=1	54.7	8.43	474	19.442	17.5287	3	3	3	1	High	157	High	High	High	Not Found
Q7K1W4	Juvenile hormone epoxide hydrolase 3 OS=Drosophila melanogaster GN=Jheh3 PE=2 SV=1	53.7	6.33	468	10.736	17.5127	4	5	4	1	High	115	High	High	High	Not Found
A8JNJ6	Karst, isoform E OS=Drosophila melanogaster GN=kst PE=4 SV=2	497.2	6.47	4337	18.463	17.4847	4	5	4	1	High	146	High	High	High	High
P17210	Kinesin heavy chain OS=Drosophila melanogaster GN=Khc PE=1 SV=2	110.3	5.77	975	58.12	17.44	9	38	9	1	High	1302	High	High	Not Found	Not Found
P46824	Kinesin light chain OS=Drosophila melanogaster GN=Klc PE=1 SV=1	58	6.25	508	46.313	17.4342	5	23	5	1	High	522	High	High	Not Found	Not Found
B7Z002	Kismet, isoform C OS=Drosophila melanogaster GN=kis PE=4 SV=1	593.1	5.63	5517	15.449	17.4014	6	7	6	1	High	176	High	High	High	Not Found
A1Z6Q1	Klaroid OS=Drosophila melanogaster GN=koi PE=4 SV=1	63.9	5.69	564	20.966	17.3599	5	5	5	1	High	146	High	High	High	Not Found
M9PGK7	Klarsicht, isoform E OS=Drosophila melanogaster GN=klar PE=4 SV=1	246.1	6.1	2272	123.165	17.3475	24	76	24	1	High	2097	High	High	Not Found	Not Found
A4V4A1	Klp10A, isoform B OS=Drosophila melanogaster GN=Klp10A PE=3 SV=1	88.6	7.21	805	11.649	17.2589	3	5	3	1	High	202	High	High	High	Not Found
Q9V393	Kurtz OS=Drosophila melanogaster GN=krz PE=1 SV=1	51.2	6.15	470	49.849	17.2414	8	11	8	1	High	498	High	High	Not Found	Not Found
A8DZ03	Kuzbanian, isoform D OS=Drosophila melanogaster GN=kuz PE=4 SV=1	138.3	8.57	1256	9.203	17.2297	3	4	3	1	High	54	High	High	Not Found	Not Found
Q0KIB9	L(3)82Fd, isoform P OS=Drosophila melanogaster GN=mtd PE=4 SV=1	143.1	5.63	1314	41.604	17.2222	7	10	7	1	High	442	High	High	Not Found	Not Found
Q9Y134	L.2.35Df OS=Drosophila melanogaster GN=l(2)35Df PE=2 SV=1	118.9	6.77	1055	35.948	17.2131	9	15	9	1	High	381	High	High	Not Found	Not Found
P40796	La protein homolog OS=Drosophila melanogaster GN=La PE=1 SV=2	44.9	7.58	390	13.121	17.1103	3	3	3	1	High	131	High	High	Not Found	Not Found
P08928	Lamin Dm0 OS=Drosophila melanogaster GN=Lam PE=1 SV=4	71.3	6.47	622	36.757	17.0968	8	10	8	1	High	329	High	High	Not Found	Not Found
Q00174	Laminin subunit alpha OS=Drosophila melanogaster GN=LanA PE=1 SV=2	410.9	5.22	3712	28.263	17.0626	6	7	5	1	High	243	High	High	High	Not Found
P11046	Laminin subunit beta-1 OS=Drosophila melanogaster GN=LanB1 PE=1 SV=4	198.2	5.33	1788	53.215	17.0524	12	14	12	1	High	460	High	High	High	High
P15215	Laminin subunit gamma-1 OS=Drosophila melanogaster GN=LanB2 PE=2 SV=2	182.2	5.38	1639	37.615	17.0472	7	12	7	1	High	441	High	High	High	Not Found
Q9VAW5	La-related protein OS=Drosophila melanogaster GN=larp PE=1 SV=5	178	9.6	1673	31.642	17.037	4	7	4	1	High	244	High	High	High	High
Q9VSD7	Lariat debranching enzyme OS=Drosophila melanogaster GN=ldbr PE=1 SV=1	59.4	5.29	534	92.516	17.0182	12	44	12	1	High	1436	High	High	Not Found	Not Found
Q9VTZ4	LD02044p OS=Drosophila melanogaster GN=nst PE=2 SV=1	60.5	6.29	549	16.914	17.0149	4	4	4	1	High	159	High	High	Not Found	Not Found
Q7K180	LD02709p OS=Drosophila melanogaster GN=Map60 PE=2 SV=1	47.6	6.77	440	13.77	17.0124	3	5	3	1	High	131	High	High	High	High
Q7K172	LD04933p OS=Drosophila melanogaster GN=ste24a PE=2 SV=1	51.6	8.16	451	50.342	17.0079	10	20	10	1	High	677	High	High	High	High
Q9W1Q8	LD05345p OS=Drosophila melanogaster GN=eIF2B-delta PE=2 SV=1	67.6	9.44	626	22.588	16.962	5	8	5	1	High	213	High	High	High	Not Found
O97102	LD07775p OS=Drosophila melanogaster GN=smt3 PE=1 SV=1	10.1	5.45	90	10.201	16.9492	3	12	3	1	High	392	High	High	High	High
Q7KTL5	LD08056p OS=Drosophila melanogaster GN=sip2 PE=2 SV=1	72.8	5.17	657	45.267	16.9492	8	15	8	1	High	364	High	High	High	Not Found
Q9W525	LD08195p OS=Drosophila melanogaster GN=Unc-76 PE=2 SV=3	52.4	4.59	474	11.544	16.9355	4	4	4	1	High	81	High	High	Not Found	Not Found
Q9VIJ9	LD10773p OS=Drosophila melanogaster GN=Ns4 PE=2 SV=1	66.6	6.51	575	27.805	16.9231	6	11	6	1	High	226	High	High	Not Found	Not Found
Q9VSW1	LD13601p OS=Drosophila melanogaster GN=UGP PE=2 SV=2	58.7	7.39	520	12.308	16.9065	3	3	3	1	High	94	High	High	Not Found	Not Found
Q7K126	LD13864p OS=Drosophila melanogaster GN=Not3 PE=2 SV=1	92.3	6.79	844	39.751	16.8571	9	13	9	1	High	428	High	High	Not Found	High
Q7JQN4	LD15481p OS=Drosophila melanogaster GN=Rs1 PE=2 SV=1	87.8	9.47	782	10.442	16.8478	4	8	4	1	High	113	High	High	Not Found	Not Found
Q9W0S7	LD20211p OS=Drosophila melanogaster GN=Tudor-SN PE=1 SV=1	103	8.05	926	67.32	16.835	11	26	11	1	High	705	High	High	High	Not Found
Q9VY91	LD21074p OS=Drosophila melanogaster GN=Pdcd4 PE=2 SV=2	56.3	5.97	509	31.867	16.8293	4	30	4	1	High	1028	High	High	Not Found	Not Found
Q9VGS9	LD21102p OS=Drosophila melanogaster GN=Ugt35a PE=2 SV=1	60.7	8.48	537	11.807	16.8103	3	35	3	1	High	199	High	High	Not Found	Not Found
Q9VV60	LD21116p OS=Drosophila melanogaster GN=Aats-tyr PE=2 SV=1	58.1	6.87	525	17.905	16.7683	4	34	4	1	High	824	High	High	High	Not Found
Q8IH14	LD21345p OS=Drosophila melanogaster GN=ssx PE=2 SV=1	48.9	6.95	443	15.789	16.6163	4	4	4	1	High	115	High	High	Not Found	Not Found
Q9W1G7	LD21576p OS=Drosophila melanogaster GN=Nap1 PE=2 SV=1	42.7	4.79	370	18.534	16.5736	4	7	4	1	High	135	High	High	Not Found	Not Found
Q9VLQ9	LD22082p OS=Drosophila melanogaster GN=Snx6 PE=2 SV=2	50.1	6.73	449	86.393	16.5251	15	51	15	1	High	1170	High	High	Not Found	Not Found
Q7KUA4	LD22577p OS=Drosophila melanogaster GN=Uba2 PE=2 SV=1	77.6	5.02	700	48.512	16.4885	8	14	8	1	High	468	High	High	Not Found	Not Found
Q7K0X9	LD23667p OS=Drosophila melanogaster GN=Syx7 PE=2 SV=1	31.8	6.81	282	13.963	16.4835	3	4	3	1	High	150	High	High	High	Not Found
Q9W3M4	LD24308p OS=Drosophila melanogaster GN=l(1)G0193 PE=2 SV=1	77.1	7.18	664	41.319	16.48	7	26	7	1	High	348	High	High	Not Found	Not Found
Q9VYV3	LD24756p OS=Drosophila melanogaster GN=prtp PE=1 SV=2	46.6	5.27	416	31.5	16.4659	5	8	5	1	High	264	High	High	High	High
Q9Y1A7	LD25378p OS=Drosophila melanogaster GN=mnd PE=2 SV=1	54.3	6.73	499	74.928	16.454	15	15	15	1	High	539	High	High	High	High
Q9VHA8	LD25575p OS=Drosophila melanogaster GN=P58IPK PE=2 SV=1	56.8	6.29	498	59.929	16.4074	10	26	6	1	High	645	High	High	Not Found	Not Found
Q9VU45	LD27581p OS=Drosophila melanogaster GN=Syx13 PE=2 SV=1	31.5	7.3	284	52.386	16.3265	6	64	6	1	High	2337	High	High	Not Found	Not Found
Q9VL71	LD29830p OS=Drosophila melanogaster GN=Srp54 PE=2 SV=1	58.3	11.33	513	31.432	16.2712	6	8	6	1	High	245	High	High	High	Not Found
Q9V3T8	LD32469p OS=Drosophila melanogaster GN=SC35 PE=2 SV=1	21.4	11.75	195	117.002	16.2404	26	36	26	1	High	931	High	High	Not Found	Not Found
Q9VB22	LD33695p OS=Drosophila melanogaster GN=raps PE=1 SV=1	71.4	6.74	658	22.849	16.2252	4	9	4	1	High	286	High	High	Not Found	Not Found
Q9V3F2	LD36009p OS=Drosophila melanogaster GN=lace PE=2 SV=1	66	7.81	597	49.214	16.2245	12	21	12	1	High	479	High	High	Not Found	Not Found
Q9VV52	LD37257p OS=Drosophila melanogaster GN=RAF2 PE=2 SV=3	125.4	9.26	1117	8.579	16.2095	3	5	3	1	High	79	High	High	Not Found	High
Q9W379	LD37736p OS=Drosophila melanogaster GN=Zpr1 PE=2 SV=1	51.3	4.74	457	60.72	16.209	15	18	15	1	High	545	High	High	Not Found	Not Found
Q9V3W7	LD40489p OS=Drosophila melanogaster GN=SF2 PE=2 SV=1	28.3	9.91	255	30.325	16.1648	5	6	5	1	High	165	High	High	Not Found	Not Found
Q9W253	LD41023p OS=Drosophila melanogaster GN=mRpS29 PE=2 SV=1	44.3	8.41	392	37.861	16.1383	8	12	8	1	High	340	High	High	Not Found	Not Found
Q9VUM1	LD41209p OS=Drosophila melanogaster GN=Prp31 PE=2 SV=1	55.5	7.09	501	74.517	16.1359	9	60	9	1	High	2130	High	High	Not Found	Not Found
Q9V470	LD44970p OS=Drosophila melanogaster GN=Sucb PE=2 SV=1	45	6.01	416	38.834	16.0991	7	24	7	1	High	388	High	High	Not Found	Not Found
Q7KVX1	Lethal (1) G0334, isoform C OS=Drosophila melanogaster GN=l(1)G0334 PE=2 SV=1	48.8	8.13	443	15.016	16.0839	6	61	5	1	High	1239	High	High	Not Found	Not Found
A8DYI6	Lethal (2) 03709, isoform E OS=Drosophila melanogaster GN=l(2)03709 PE=4 SV=1	37.3	9.54	338	14.616	16.0458	5	5	5	1	High	105	High	High	High	High
Q8SYL1	Lethal (2) 09851 OS=Drosophila melanogaster GN=l(2)09851 PE=2 SV=1	50.7	4.69	456	8.002	15.9763	3	3	3	1	High	61	High	High	Not Found	Not Found
Q9VJ10	Lethal (2) 37Bb OS=Drosophila melanogaster GN=l(2)37Bb PE=2 SV=1	56.7	6.84	515	8.185	15.9533	3	10	3	1	High	114	High	High	Not Found	Not Found
A1Z7H2	Lethal (2) 44DEa, isoform D OS=Drosophila melanogaster GN=Acsl PE=4 SV=1	80.6	8.46	717	40.318	15.9155	10	14	10	1	High	469	High	High	Not Found	Not Found
M9NEZ0	Lethal (2) giant discs 1, isoform B OS=Drosophila melanogaster GN=l(2)gd1 PE=4 SV=1	91	5.47	834	18.069	15.894	3	3	3	1	High	161	High	High	High	Not Found
Q9VQZ1	Lethal (2) k05819, isoform A OS=Drosophila melanogaster GN=l(2)k05819 PE=2 SV=3	162.2	6.16	1449	61.305	15.8815	15	21	11	1	High	765	High	High	Not Found	Not Found
P08111	Lethal(2) giant larvae protein OS=Drosophila melanogaster GN=l(2)gl PE=1 SV=2	126.8	5.94	1161	7.991	15.847	3	3	3	1	High	70	High	High	Not Found	Not Found
P91927	LETM1 and EF-hand domain-containing protein anon-60Da, mitochondrial OS=Drosophila melanogaster GN=Letm1 PE=2 SV=2	113.5	6.84	1013	9.711	15.8371	4	4	4	1	High	76	High	High	High	Not Found
Q9VEK6	Leucine-rich repeat protein soc-2 homolog OS=Drosophila melanogaster GN=Sur-8 PE=2 SV=3	69.3	7.21	641	25.21	15.8126	5	6	5	1	High	207	High	High	Not Found	Not Found
Q8I7C3	LIM and SH3 domain protein Lasp OS=Drosophila melanogaster GN=Lasp PE=1 SV=2	74.2	7.88	657	29.674	15.8088	7	25	7	1	High	465	High	High	Not Found	Not Found
Q8IN05	Liquid facets-Related, isoform D OS=Drosophila melanogaster GN=lqfR PE=4 SV=2	157.9	5.4	1415	40.222	15.7895	3	36	3	1	High	1413	High	High	Not Found	Not Found
Q8MRQ4	LMBR1 domain-containing protein 2 homolog OS=Drosophila melanogaster GN=CG8135 PE=2 SV=2	78.4	8.12	694	4.934	15.7895	3	4	3	1	High	53	High	High	Not Found	Not Found
Q9VGP4	LP08082p OS=Drosophila melanogaster GN=Ranbp9 PE=2 SV=1	114.3	4.87	1018	5.6	15.7895	3	3	3	1	High	76	High	High	Not Found	Not Found
A8JRC4	LpR2, isoform C OS=Drosophila melanogaster GN=LpR2 PE=4 SV=1	113.1	5.34	1029	32.866	15.7801	7	9	7	1	High	340	High	High	Not Found	Not Found
Q9VLX0	Lysine ketoglutarate reductase OS=Drosophila melanogaster GN=LKR PE=4 SV=2	103.1	6.79	928	46.331	15.7143	9	20	9	1	High	705	High	High	Not Found	Not Found
Q9W327	Lysine--tRNA ligase OS=Drosophila melanogaster GN=Aats-lys PE=2 SV=2	68.5	7.08	607	33.627	15.7095	8	9	7	1	High	274	High	High	Not Found	Not Found
Q9VVX5	Lysophospholipid acyltransferase 5 OS=Drosophila melanogaster GN=nes PE=1 SV=1	57.4	8.19	497	23.309	15.7009	7	9	7	1	High	211	High	High	Not Found	Not Found
Q8IPB7	Lysosomal alpha-mannosidase, isoform B OS=Drosophila melanogaster GN=LM408 PE=4 SV=1	122.7	5.73	1080	24.251	15.6951	7	7	7	1	High	185	High	High	Not Found	Not Found
B7Z0Q8	Lysosomal enzyme receptor protein, isoform D OS=Drosophila melanogaster GN=Lerp PE=4 SV=1	100	6.39	917	12.577	15.6915	4	6	4	1	High	102	High	High	Not Found	Not Found
Q9BIR7	Major heat shock 70 kDa protein Bc OS=Drosophila melanogaster GN=Hsp70Bc PE=2 SV=2	70.2	5.77	641	35.834	15.6835	8	9	8	1	High	264	High	High	Not Found	Not Found
Q9VKX2	Malate dehydrogenase OS=Drosophila melanogaster GN=Mdh1 PE=2 SV=2	36	7.39	337	55.145	15.678	8	12	8	1	High	427	High	High	High	High
Q9VG31	Malic enzyme OS=Drosophila melanogaster GN=Men PE=2 SV=1	84.6	6.62	763	53.576	15.6573	16	18	15	1	High	469	High	High	High	Not Found
Q9VB69	Malic enzyme OS=Drosophila melanogaster GN=Men-b PE=2 SV=1	68.6	6.71	617	51.604	15.6404	11	19	11	1	High	492	High	High	High	Not Found
P53624	Mannosyl-oligosaccharide alpha-1,2-mannosidase isoform A OS=Drosophila melanogaster GN=alpha-Man-I PE=1 SV=2	74.9	6.29	667	55.862	15.6213	10	19	10	1	High	432	High	High	High	Not Found
Q9W122	Matrix metalloproteinase 1, isoform C OS=Drosophila melanogaster GN=Mmp1 PE=2 SV=3	64.6	6.65	584	18.424	15.5844	6	6	6	1	High	152	High	High	Not Found	Not Found
Q9VWL0	Mec2 OS=Drosophila melanogaster GN=Mec2 PE=2 SV=1	38.6	5.25	350	36.891	15.5556	7	11	7	1	High	303	High	High	High	Not Found
Q9Y149	Mediator of RNA polymerase II transcription subunit 15 OS=Drosophila melanogaster GN=MED15 PE=2 SV=1	80.5	9.31	749	21.083	15.5093	4	12	4	1	High	325	High	High	High	Not Found
Q9XZ63	Mesencephalic astrocyte-derived neurotrophic factor homolog OS=Drosophila melanogaster GN=Manf PE=1 SV=2	20.1	8.24	173	98.84	15.4922	19	47	19	1	High	1146	High	High	High	High
Q9VNP3	Mesoderm-expressed 2, isoform B OS=Drosophila melanogaster GN=Mes2 PE=2 SV=1	47.9	6.25	437	13.788	15.4791	4	5	4	1	High	129	High	High	Not Found	Not Found
Q9VL89	Methionine aminopeptidase 2 OS=Drosophila melanogaster GN=und PE=2 SV=1	49.8	6.68	448	36.469	15.4696	11	12	11	1	High	309	High	High	High	High
Q9VFL5	Methionine--tRNA ligase, mitochondrial OS=Drosophila melanogaster GN=Aats-met PE=2 SV=2	66	8	582	36.703	15.4434	7	8	7	1	High	315	High	High	Not Found	Not Found
Q59E34	Mi-2, isoform B OS=Drosophila melanogaster GN=Mi-2 PE=4 SV=1	224.2	5.64	1983	19.392	15.4321	5	24	5	1	High	434	High	High	Not Found	Not Found
Q9VM60	Mini-chromosome maintenance complex-binding protein OS=Drosophila melanogaster GN=CG3430 PE=1 SV=1	68	5.78	605	24.006	15.3846	6	35	6	1	High	928	High	High	Not Found	Not Found
Q9VT04	MIP04528p OS=Drosophila melanogaster GN=path PE=2 SV=1	52	7.71	471	18.51	15.3846	6	13	6	1	High	248	High	High	Not Found	Not Found
Q9VDY8	MIP08680p OS=Drosophila melanogaster GN=vib PE=2 SV=1	31.3	6.06	272	29.921	15.3731	7	7	7	1	High	231	High	High	High	High
A4V0N4	MIP16230p OS=Drosophila melanogaster GN=Vha68-2 PE=2 SV=1	68.3	5.34	614	30.056	15.3675	6	12	6	1	High	354	High	High	High	Not Found
Q9W4V8	Mitochondrial import inner membrane translocase subunit TIM50-C OS=Drosophila melanogaster GN=ttm50 PE=2 SV=2	49.6	7.44	428	39.204	15.3448	6	11	6	1	High	540	High	High	Not Found	Not Found
Q9VXQ0	Mitochondrial ribosomal protein L3 OS=Drosophila melanogaster GN=mRpL3 PE=4 SV=2	40.5	10.07	362	19.173	15.3374	4	4	4	1	High	161	High	High	Not Found	Not Found
Q8SYP9	Mitochondrial ribosomal protein S5, isoform A OS=Drosophila melanogaster GN=mRpS5 PE=2 SV=1	46	10.2	407	52.158	15.3249	11	30	11	1	High	866	High	High	Not Found	Not Found
Q8SXF0	Mitochondrial ribosomal protein S9 OS=Drosophila melanogaster GN=mRpS9 PE=2 SV=1	45.2	8.91	395	21.213	15.3203	4	4	4	1	High	157	High	High	Not Found	Not Found
Q86BR8	Mitochondrial transcription factor A, isoform B OS=Drosophila melanogaster GN=TFAM PE=4 SV=1	33	9.96	284	7.237	15.3153	3	4	3	1	High	65	High	High	Not Found	Not Found
P40417	Mitogen-activated protein kinase ERK-A OS=Drosophila melanogaster GN=rl PE=1 SV=3	43.1	6.07	376	7.095	15.311	3	3	3	1	High	49	High	High	Not Found	Not Found
Q7K0E3	MOB kinase activator-like 4 OS=Drosophila melanogaster GN=Mob4 PE=2 SV=1	25.7	7.4	223	26.068	15.2824	5	14	5	1	High	538	High	High	Not Found	Not Found
C7LAH9	Moesin, isoform K OS=Drosophila melanogaster GN=Moe PE=2 SV=1	75.8	6.16	646	24.293	15.27	7	7	7	1	High	172	High	High	Not Found	Not Found
P39205	Molybdenum cofactor synthesis protein cinnamon OS=Drosophila melanogaster GN=cin PE=1 SV=3	65.7	6.24	601	10.755	15.2672	4	4	4	1	High	163	High	High	Not Found	Not Found
Q7KTC1	Multidrug-Resistance like protein 1, isoform K OS=Drosophila melanogaster GN=MRP PE=3 SV=1	173.7	6.9	1548	153.318	15.2282	25	53	25	1	High	1662	High	High	High	Not Found
Q9I7S8	Multifunctional protein ADE2 OS=Drosophila melanogaster GN=ade5 PE=2 SV=2	47.3	8.07	429	48.427	15.2276	8	11	8	1	High	420	High	High	Not Found	Not Found
A1ZBD6	Multiple C2 domain and transmembrane region protein, isoform A OS=Drosophila melanogaster GN=Mctp PE=4 SV=2	101	7.23	893	23.836	15.1751	4	11	4	1	High	373	High	High	Not Found	Not Found
M9PFR6	Multiprotein bridging factor 1, isoform E OS=Drosophila melanogaster GN=mbf1 PE=4 SV=1	20.4	10.23	188	14.444	15.1639	3	3	3	1	High	132	High	High	High	High
M9MRJ4	Muscle-specific protein 300, isoform G OS=Drosophila melanogaster GN=Msp-300 PE=4 SV=1	1506.8	4.63	13540	25.279	15.1277	7	8	7	1	High	242	High	High	High	Not Found
M9PEK6	Mushroom body defect, isoform L OS=Drosophila melanogaster GN=mud PE=4 SV=1	286.3	5.76	2501	29.32	15.1261	8	25	8	1	High	479	High	High	Not Found	Not Found
Q9VUH6	Myopic OS=Drosophila melanogaster GN=mop PE=4 SV=2	200.2	6.42	1833	92.847	15.1224	14	34	14	1	High	1095	High	High	High	Not Found
Q6WV16	N-acetylgalactosaminyltransferase 6 OS=Drosophila melanogaster GN=pgant6 PE=2 SV=2	76.9	6.25	666	12.561	15.1163	4	13	4	1	High	159	High	High	High	High
Q8MV48	N-acetylgalactosaminyltransferase 7 OS=Drosophila melanogaster GN=GalNAc-T2 PE=2 SV=2	68.3	8.06	591	46.828	15.1	10	14	10	1	High	388	High	High	Not Found	Not Found
A4V383	NADH:ubiquinone reductase 42kD subunit, isoform B OS=Drosophila melanogaster GN=ND42 PE=4 SV=1	46.9	6.8	407	28.505	15.0985	7	22	7	1	High	321	High	High	Not Found	Not Found
Q9VWI2	Nat1 OS=Drosophila melanogaster GN=Nat1 PE=2 SV=1	103	7.27	890	51.758	15.0685	7	11	7	1	High	534	High	High	Not Found	High
A1Z968	NAT1, isoform C (Fragment) OS=Drosophila melanogaster GN=NAT1 PE=2 SV=1	166.8	8.81	1526	32.238	15	8	11	8	1	High	368	High	High	High	High
Q9Y113	Negative elongation factor B OS=Drosophila melanogaster GN=NELF-B PE=1 SV=1	67.9	6.68	594	71.4	14.9871	19	26	19	1	High	657	High	High	Not Found	Not Found
Q24134	Negative elongation factor D OS=Drosophila melanogaster GN=TH1 PE=1 SV=2	65.7	5.07	578	12.826	14.9573	4	5	4	1	High	128	High	High	High	Not Found
Q8IQQ0	Neural conserved at 73EF, isoform F OS=Drosophila melanogaster GN=Nc73EF PE=2 SV=1	113.6	6.99	1017	92.247	14.9415	18	53	18	1	High	1087	High	High	Not Found	Not Found
A8JNU6	Neural conserved at 73EF, isoform I OS=Drosophila melanogaster GN=Nc73EF PE=4 SV=1	122.8	6.93	1105	11.421	14.8997	3	3	3	1	High	119	High	High	Not Found	Not Found
M9NEZ5	Neuroglian, isoform G OS=Drosophila melanogaster GN=Nrg PE=4 SV=1	145.4	5.55	1309	18.901	14.8936	4	7	4	1	High	194	High	High	High	Not Found
Q9VU58	Neuropeptide-like 2 OS=Drosophila melanogaster GN=Nplp2 PE=1 SV=1	9.4	5.4	86	21.03	14.8585	4	5	4	1	High	222	High	High	High	High
Q03017	NF-kappa-B inhibitor cactus OS=Drosophila melanogaster GN=cact PE=1 SV=2	53.8	4.84	500	31.677	14.7959	7	8	7	1	High	268	High	High	Not Found	High
M9PCI2	NHP2, isoform B OS=Drosophila melanogaster GN=NHP2 PE=4 SV=1	17.7	8.1	160	35.971	14.771	6	12	6	1	High	436	High	High	Not Found	Not Found
E1JIV8	Nicastrin, isoform C OS=Drosophila melanogaster GN=nct PE=4 SV=1	77.9	6.04	695	179.913	14.7681	29	58	29	1	High	2021	High	High	High	High
Q9W288	NtR OS=Drosophila melanogaster GN=NtR PE=4 SV=1	66.8	7.14	585	28.048	14.7368	7	7	7	1	High	203	High	High	Not Found	Not Found
Q9VBX1	Nuclear export mediator factor NEMF homolog OS=Drosophila melanogaster GN=Clbn PE=1 SV=2	112.5	7.17	992	25.42	14.7009	6	8	6	1	High	215	High	High	Not Found	Not Found
Q9GYU8	Nuclear pore complex protein Nup88 OS=Drosophila melanogaster GN=mbo PE=1 SV=2	78.6	5.91	702	36.292	14.6868	7	26	7	1	High	625	High	High	Not Found	Not Found
Q9VBP9	Nuclear protein localization protein 4 homolog OS=Drosophila melanogaster GN=Npl4 PE=1 SV=3	73.3	7.24	652	26.782	14.6789	7	10	7	1	High	345	High	High	Not Found	Not Found
Q9U1H9	Nuclear RNA export factor 1 OS=Drosophila melanogaster GN=sbr PE=1 SV=2	76.2	9	672	58.517	14.6652	11	13	11	1	High	439	High	High	Not Found	Not Found
Q9V463	Nucleoporin 154, isoform A OS=Drosophila melanogaster GN=Nup154 PE=2 SV=1	153.8	6.58	1365	15.798	14.652	4	4	4	1	High	127	High	High	Not Found	Not Found
A1Z8P9	Nucleoprotein TPR OS=Drosophila melanogaster GN=Mtor PE=1 SV=1	262.2	5.1	2346	20.908	14.6288	6	6	6	1	High	222	High	High	High	High
Q9VBV5	Nucleotide exchange factor SIL1 OS=Drosophila melanogaster GN=CG10420 PE=2 SV=1	47.9	5.33	429	52.291	14.6143	8	62	8	1	High	2559	High	High	High	High
A0A0B4K7J2	Nup358 OS=Drosophila melanogaster GN=Nup358 PE=4 SV=2	296.2	6.09	2695	34.616	14.6082	9	10	9	1	High	249	High	High	High	Not Found
A1YK02	Nup75 OS=Drosophila melanogaster GN=Nup75 PE=4 SV=1	76.8	6.05	668	25.549	14.6048	7	7	7	1	High	208	High	High	High	Not Found
Q8T045	O-glucosyltransferase rumi OS=Drosophila melanogaster GN=rumi PE=1 SV=1	47.7	8.25	411	54.112	14.6023	9	23	9	1	High	734	High	High	Not Found	Not Found
Q7KJA9	O-glycosyltransferase OS=Drosophila melanogaster GN=sxc PE=2 SV=1	118.6	7.15	1059	19.826	14.6018	3	9	3	1	High	296	High	High	High	Not Found
A1Z9N0	Optic atrophy 1-like, isoform A OS=Drosophila melanogaster GN=opa1-like PE=3 SV=1	111.7	8.65	972	26.839	14.5954	6	9	6	1	High	260	High	High	Not Found	Not Found
Q9VCA2	Organic cation transporter protein OS=Drosophila melanogaster GN=Orct PE=1 SV=1	61	5.83	548	31.792	14.5833	4	67	4	1	High	1527	High	High	High	Not Found
Q95R48	Organic cation transporter-like protein OS=Drosophila melanogaster GN=Orct2 PE=2 SV=2	63.1	6.46	567	32.486	14.5631	7	10	7	1	High	324	High	High	High	Not Found
A1Z814	Oxysterol-binding protein OS=Drosophila melanogaster GN=CG1513-RA PE=2 SV=2	87.4	6.02	784	49.853	14.5306	12	14	12	1	High	439	High	High	Not Found	Not Found
Q9VC05	Oxysterol-binding protein OS=Drosophila melanogaster GN=Osbp PE=2 SV=1	89.3	5.81	784	22.452	14.5299	6	8	4	1	High	250	High	High	Not Found	Not Found
B7Z0W0	PAK-kinase, isoform D OS=Drosophila melanogaster GN=Pak PE=4 SV=1	87.2	6.96	815	15.074	14.5161	3	20	3	1	High	476	High	High	Not Found	Not Found
A1Z833	Palmitoyltransferase OS=Drosophila melanogaster GN=CG1407 PE=3 SV=1	50.5	8	443	21.496	14.5038	5	8	5	1	High	318	High	High	Not Found	Not Found
Q8IQV1	PAPS synthetase, isoform D OS=Drosophila melanogaster GN=Papss PE=3 SV=1	74	7.08	657	13.598	14.4876	3	5	3	1	High	140	High	High	Not Found	Not Found
Q2PDT4	Paxillin, isoform F OS=Drosophila melanogaster GN=Pax PE=4 SV=1	64.7	6.96	581	23.332	14.4852	4	6	4	1	High	178	High	High	Not Found	Not Found
Q9VLQ8	PDGF-and VEGF-receptor related, isoform A OS=Drosophila melanogaster GN=Pvr PE=4 SV=2	170.2	6	1509	24.109	14.4788	4	4	4	1	High	202	High	High	High	High
A1ZAK8	P-element somatic inhibitor, isoform C OS=Drosophila melanogaster GN=Psi PE=4 SV=1	81.7	8.13	797	46.51	14.4723	9	14	9	1	High	424	High	High	Not Found	Not Found
P91679	Peptide transporter family 1 OS=Drosophila melanogaster GN=yin PE=1 SV=2	82.2	6.3	743	6.228	14.4654	3	4	3	1	High	88	High	High	High	Not Found
O01404	Peptidylglycine alpha-hydroxylating monooxygenase OS=Drosophila melanogaster GN=Phm PE=1 SV=2	40.5	6.1	365	31.854	14.4531	5	35	5	1	High	874	High	High	High	Not Found
Q9VGK3	Peptidyl-prolyl cis-trans isomerase OS=Drosophila melanogaster GN=CG14715 PE=2 SV=1	14.8	8.59	138	15.895	14.4366	4	5	4	1	High	138	High	High	High	High
Q8IP97	Peroxin 19, isoform A OS=Drosophila melanogaster GN=Pex19 PE=4 SV=1	31.3	4.32	292	51.044	14.4186	14	18	14	1	High	478	High	High	High	Not Found
B7Z031	Peste, isoform C OS=Drosophila melanogaster GN=pes PE=4 SV=1	62.2	7.24	555	16.493	14.4172	3	5	3	1	High	149	High	High	High	High
P56079	Phosphatidate cytidylyltransferase, photoreceptor-specific OS=Drosophila melanogaster GN=CdsA PE=1 SV=2	51.5	7.36	447	16.822	14.4172	4	4	4	1	High	167	High	High	Not Found	Not Found
Q9VUY9	Phosphoglucomutase OS=Drosophila melanogaster GN=Pgm PE=1 SV=1	60.7	6.7	560	12.312	14.3911	4	5	4	1	High	92	High	High	High	Not Found
M9PCE0	Phosphoglycerate kinase OS=Drosophila melanogaster GN=Pgk PE=3 SV=1	43.8	7.42	415	22.594	14.3725	5	5	5	1	High	144	High	High	Not Found	High
Q9VPY2	Phospholipase A2 activator protein, isoform A OS=Drosophila melanogaster GN=Plap PE=2 SV=1	85.7	5.83	787	45.547	14.3454	7	10	7	1	High	350	High	High	Not Found	Not Found
A1Z7P1	Phosphomannomutase 45A, isoform A OS=Drosophila melanogaster GN=Pmm45A PE=4 SV=1	69.9	5.45	623	42.199	14.2994	9	16	9	1	High	458	High	High	Not Found	Not Found
P35421	Phosphoribosylformylglycinamidine synthase OS=Drosophila melanogaster GN=ade2 PE=1 SV=2	148	5.68	1354	62.88	14.2446	16	18	16	1	High	478	High	High	Not Found	Not Found
A4UZZ4	Phosphorylase OS=Drosophila melanogaster GN=GlyP PE=3 SV=1	96.9	6.52	844	21.996	14.2212	4	6	4	1	High	255	High	High	Not Found	Not Found
Q7KTZ2	Pi3K21B, isoform B OS=Drosophila melanogaster GN=Pi3K21B PE=4 SV=1	56.3	6.2	496	13.358	14.1956	4	42	4	1	High	1634	High	High	Not Found	Not Found
Q9VSS1	Pixie, isoform A OS=Drosophila melanogaster GN=pix PE=2 SV=1	69.3	8.13	611	28.441	14.1317	7	8	7	1	High	266	High	High	Not Found	Not Found
Q59DP9	Plasma membrane calcium ATPase, isoform J OS=Drosophila melanogaster GN=PMCA PE=3 SV=3	138.6	7.53	1255	11.354	14.1176	3	7	3	1	High	170	High	High	High	Not Found
Q9V491	Plexin A, isoform A OS=Drosophila melanogaster GN=plexA PE=4 SV=1	218.2	6.58	1945	45.177	14.0994	12	14	12	1	High	329	High	High	Not Found	Not Found
O46043	Poly(ADP-ribose) glycohydrolase OS=Drosophila melanogaster GN=Parg PE=1 SV=2	86.2	6.39	768	25.864	14.0811	5	11	5	1	High	355	High	High	Not Found	Not Found
Q8T6B9	Poly(U)-binding-splicing factor half pint OS=Drosophila melanogaster GN=pUf68 PE=1 SV=2	67.9	5.96	637	15.362	14.0625	4	5	4	1	High	141	High	High	Not Found	Not Found
Q6WV20	Polypeptide N-acetylgalactosaminyltransferase 1 OS=Drosophila melanogaster GN=GalNAc-T1 PE=2 SV=2	68.9	6.92	601	25.93	14.0549	6	10	6	1	High	246	High	High	Not Found	Not Found
Q9Y117	Polypeptide N-acetylgalactosaminyltransferase 3 OS=Drosophila melanogaster GN=pgant3 PE=1 SV=1	76.8	9.11	667	17.257	14.053	4	6	4	1	High	186	High	High	Not Found	Not Found
Q8MVS5	Polypeptide N-acetylgalactosaminyltransferase 35A OS=Drosophila melanogaster GN=Pgant35A PE=1 SV=2	71.8	8.82	632	18.877	14.0496	6	9	6	1	High	284	High	High	Not Found	Not Found
Q6WV17	Polypeptide N-acetylgalactosaminyltransferase 5 OS=Drosophila melanogaster GN=pgant5 PE=2 SV=2	72.1	7.83	630	402.91	14.0399	89	134	29	1	High	3594	High	High	Not Found	Not Found
B7Z0L6	PP2A-B', isoform J OS=Drosophila melanogaster GN=PP2A-B' PE=4 SV=1	79	6.05	703	16.159	14.0234	6	7	4	1	High	176	High	High	Not Found	Not Found
Q7KRW8	Pre-mRNA-processing factor 39 OS=Drosophila melanogaster GN=CG1646 PE=1 SV=1	120.5	5.24	1066	26.492	14.0097	7	10	7	1	High	335	High	High	Not Found	Not Found
Q9VP47	Pre-rRNA-processing protein TSR1 homolog OS=Drosophila melanogaster GN=CG7338 PE=1 SV=1	93.7	6.87	814	22.854	13.9955	6	19	3	1	High	351	High	High	Not Found	Not Found
Q9V9E3	Presequence protease, mitochondrial OS=Drosophila melanogaster GN=CG3107 PE=2 SV=2	119.2	6.81	1034	17.29	13.9842	4	4	4	1	High	144	High	High	Not Found	Not Found
P25161	Probable 26S proteasome non-ATPase regulatory subunit 3 OS=Drosophila melanogaster GN=Rpn3 PE=2 SV=1	56	9	494	18.63	13.9706	5	8	5	1	High	186	High	High	Not Found	Not Found
Q9VXN4	Probable arginine--tRNA ligase, cytoplasmic OS=Drosophila melanogaster GN=Aats-arg PE=2 SV=1	75.5	7.44	665	29.129	13.9241	4	15	4	1	High	551	High	High	High	Not Found
Q9VGZ0	Probable cytochrome P450 12e1, mitochondrial OS=Drosophila melanogaster GN=Cyp12e1 PE=2 SV=4	59.6	8.57	522	12.074	13.9241	3	8	3	1	High	204	High	High	Not Found	Not Found
Q9VMS8	Probable cytochrome P450 4ac2 OS=Drosophila melanogaster GN=Cyp4ac2 PE=2 SV=4	59.7	8	511	15.128	13.8322	4	4	4	1	High	157	High	High	Not Found	Not Found
Q9V770	Probable cytochrome P450 6a17 OS=Drosophila melanogaster GN=Cyp6a17 PE=2 SV=1	58.2	8.37	501	44.527	13.8239	8	11	8	1	High	354	High	High	Not Found	Not Found
Q9V773	Probable cytochrome P450 6a20 OS=Drosophila melanogaster GN=Cyp6a20 PE=2 SV=2	57.7	8.07	501	93.79	13.7861	16	36	15	1	High	1435	High	High	Not Found	Not Found
Q9VCW1	Probable cytochrome P450 6d4 OS=Drosophila melanogaster GN=Cyp6d4 PE=2 SV=1	59.1	7.8	515	39.655	13.7584	6	18	6	1	High	600	High	High	High	Not Found
Q9VG82	Probable cytochrome P450 9f2 OS=Drosophila melanogaster GN=Cyp9f2 PE=2 SV=1	60.2	7.81	516	20.147	13.7476	5	5	5	1	High	167	High	High	High	High
Q9VUM0	Probable DNA mismatch repair protein Msh6 OS=Drosophila melanogaster GN=Msh6 PE=1 SV=2	133.1	7.28	1190	25.082	13.7066	6	7	6	1	High	251	High	High	Not Found	Not Found
Q7K2D2	Probable dynactin subunit 2 OS=Drosophila melanogaster GN=Dmn PE=1 SV=1	42	5.26	380	22.525	13.6986	5	15	5	1	High	597	High	High	High	High
Q9VQZ6	Probable elongator complex protein 3 OS=Drosophila melanogaster GN=Elp3 PE=2 SV=1	62.8	8.63	552	27.345	13.6986	6	10	6	1	High	228	High	High	Not Found	Not Found
Q9Y105	Probable glutamine--tRNA ligase OS=Drosophila melanogaster GN=Aats-gln PE=1 SV=1	87.5	7.21	778	28.83	13.6937	6	7	6	1	High	225	High	High	Not Found	Not Found
Q9VRL2	Probable Golgi SNAP receptor complex member 2 OS=Drosophila melanogaster GN=membrin PE=2 SV=1	24.8	9.07	216	12.614	13.6905	3	4	3	1	High	115	High	High	Not Found	Not Found
Q7KVQ0	Probable H/ACA ribonucleoprotein complex subunit 1 OS=Drosophila melanogaster GN=CG4038 PE=1 SV=1	22.7	11.19	237	42.133	13.6808	7	18	7	1	High	544	High	High	Not Found	Not Found
Q24572	Probable histone-binding protein Caf1 OS=Drosophila melanogaster GN=Caf1 PE=1 SV=1	48.6	4.89	430	37.703	13.5417	5	11	5	1	High	349	High	High	Not Found	Not Found
Q9VSA3	Probable medium-chain specific acyl-CoA dehydrogenase, mitochondrial OS=Drosophila melanogaster GN=CG12262 PE=1 SV=1	45.8	7.94	419	15.003	13.5338	4	4	4	1	High	148	High	High	Not Found	Not Found
Q9V9A7	Probable methylcrotonoyl-CoA carboxylase beta chain, mitochondrial OS=Drosophila melanogaster GN=l(2)04524 PE=2 SV=1	62.6	7.49	578	52.726	13.4901	6	11	6	1	High	416	High	High	Not Found	Not Found
Q7KW39	Probable methylmalonate-semialdehyde dehydrogenase [acylating], mitochondrial OS=Drosophila melanogaster GN=CG17896 PE=2 SV=1	55.9	8.35	520	11.106	13.4783	3	15	3	1	High	430	High	High	High	Not Found
Q9V6B9	Probable nucleoporin Nup54 OS=Drosophila melanogaster GN=Nup54 PE=2 SV=1	64.4	8.59	610	12.454	13.4367	4	6	4	1	High	104	High	High	Not Found	Not Found
Q7KML2	Probable peroxisomal acyl-coenzyme A oxidase 1 OS=Drosophila melanogaster GN=CG5009 PE=1 SV=1	74.2	6.9	669	30.994	13.4168	5	7	5	1	High	310	High	High	High	Not Found
Q9W3J5	Probable phenylalanine--tRNA ligase alpha subunit OS=Drosophila melanogaster GN=CG2263 PE=2 SV=1	55.6	6.76	498	41.478	13.4021	9	18	9	1	High	460	High	High	Not Found	Not Found
Q9VCA5	Probable phenylalanine--tRNA ligase beta subunit OS=Drosophila melanogaster GN=CG5706 PE=2 SV=1	65.7	6.04	589	44.677	13.3835	6	9	6	1	High	472	High	High	Not Found	Not Found
Q9VWP4	Probable sulfite oxidase, mitochondrial OS=Drosophila melanogaster GN=CG7280 PE=2 SV=1	64.3	6.47	573	36.223	13.3708	11	18	11	1	High	436	High	High	Not Found	Not Found
Q9V6U9	Probable trans-2-enoyl-CoA reductase, mitochondrial OS=Drosophila melanogaster GN=CG16935 PE=3 SV=2	39.1	9.11	357	52.735	13.3333	3	63	3	1	High	1433	High	High	Not Found	Not Found
Q9W1G0	Probable transaldolase OS=Drosophila melanogaster GN=Tal PE=2 SV=2	36.7	7.71	331	8.904	13.3333	4	5	4	1	High	85	High	High	High	High
Q9VQM4	Probable tyrosyl-DNA phosphodiesterase OS=Drosophila melanogaster GN=gkt PE=2 SV=1	64.2	7.8	580	19.094	13.3005	3	21	3	1	High	948	High	High	Not Found	Not Found
Q9VUR0	Probable Ufm1-specific protease 2 OS=Drosophila melanogaster GN=UFSP2 PE=2 SV=1	68.2	6.76	607	32.132	13.2956	8	15	8	1	High	270	High	High	Not Found	Not Found
M9NEU5	Profilin OS=Drosophila melanogaster GN=chic PE=3 SV=1	13.7	5.41	126	41.326	13.2743	10	21	10	1	High	626	High	High	Not Found	Not Found
P17917	Proliferating cell nuclear antigen OS=Drosophila melanogaster GN=PCNA PE=1 SV=2	28.8	4.81	260	34.383	13.2635	4	23	4	1	High	463	High	High	Not Found	Not Found
Q9VA69	Prolyl 4-hydroxylase alpha-related protein PH4[alpha]EFB OS=Drosophila melanogaster GN=PH4alphaEFB PE=2 SV=2	63.1	5.48	550	9.984	13.2616	3	3	3	1	High	106	High	High	High	High
P82295	Prominin-like protein OS=Drosophila melanogaster GN=CG7740 PE=1 SV=1	115	7.11	1013	20.925	13.253	3	36	3	1	High	1788	High	High	High	Not Found
P12881	Proteasome subunit alpha type-1 OS=Drosophila melanogaster GN=Prosalpha6 PE=1 SV=1	31	6.55	279	17.664	13.2411	3	4	3	1	High	227	High	High	Not Found	Not Found
Q9VM95	Protein AATF-like OS=Drosophila melanogaster GN=CG11188 PE=1 SV=1	55.9	4.86	488	29.781	13.2231	6	56	6	1	High	1802	High	High	Not Found	Not Found
Q8MSV2	Protein alan shepard OS=Drosophila melanogaster GN=shep PE=1 SV=1	60.7	9.04	578	53.91	13.2132	11	41	10	1	High	1103	High	High	High	Not Found
Q9VEN9	Protein associated with topo II related-1 OS=Drosophila melanogaster GN=Patr-1 PE=4 SV=1	108.2	7.83	968	10.488	13.1868	3	4	3	1	High	114	High	High	High	Not Found
A1ZAB5	Protein clueless OS=Drosophila melanogaster GN=clu PE=1 SV=1	160.8	6.6	1448	48.122	13.1509	9	20	9	1	High	482	High	High	High	High
A1ZBE8	Protein dopey-1 homolog OS=Drosophila melanogaster GN=CG15099 PE=1 SV=1	291	6.58	2599	5.871	13.0952	3	8	3	1	High	99	High	High	High	Not Found
Q8T4F7	Protein enabled OS=Drosophila melanogaster GN=ena PE=1 SV=4	104.8	9.47	980	12.892	13.0841	5	7	5	1	High	159	High	High	Not Found	Not Found
Q9VWN5	Protein FAM188A homolog OS=Drosophila melanogaster GN=CG7332 PE=1 SV=1	61.7	5.92	560	16.159	13.0653	4	9	4	1	High	374	High	High	Not Found	Not Found
Q8SY33	Protein Gawky OS=Drosophila melanogaster GN=gw PE=1 SV=1	142.9	6.74	1384	25.908	13.0631	6	11	6	1	High	219	High	High	Not Found	High
P16371	Protein groucho OS=Drosophila melanogaster GN=gro PE=1 SV=3	80.2	7.17	730	28.729	13.0508	7	21	7	1	High	460	High	High	Not Found	High
Q24185	Protein hook OS=Drosophila melanogaster GN=hk PE=1 SV=2	76.6	5.35	679	41.048	13.0385	6	10	6	1	High	261	High	High	Not Found	Not Found
Q9VVT2	Protein I'm not dead yet OS=Drosophila melanogaster GN=Indy PE=1 SV=2	65.5	8.46	590	14.319	13.0081	3	3	3	1	High	119	High	High	High	Not Found
Q9VMX1	Protein KBP homolog OS=Drosophila melanogaster GN=CG14043 PE=2 SV=1	69.6	5.43	600	27.643	12.963	4	17	4	1	High	500	High	High	Not Found	Not Found
Q8MSS1	Protein lava lamp OS=Drosophila melanogaster GN=lva PE=1 SV=2	315.7	4.86	2779	50.398	12.9542	7	69	3	1	High	2505	High	High	Not Found	Not Found
Q86S05	Protein lingerer OS=Drosophila melanogaster GN=lig PE=1 SV=1	139.4	6.4	1375	34.254	12.9213	6	11	5	1	High	463	High	High	High	Not Found
Q9W2F2	Protein mahjong OS=Drosophila melanogaster GN=mahj PE=1 SV=2	172	5	1544	27.849	12.9195	6	6	6	1	High	230	High	High	Not Found	Not Found
O01939	Protein misato OS=Drosophila melanogaster GN=mst PE=2 SV=1	64.7	5.03	574	8.664	12.9032	3	3	3	1	High	68	High	High	Not Found	Not Found
Q9I7K6	Protein NASP homolog OS=Drosophila melanogaster GN=CG8223 PE=1 SV=1	51.9	4.39	492	19.263	12.8806	4	10	4	1	High	256	High	High	Not Found	Not Found
Q9VXK0	Protein NipSnap OS=Drosophila melanogaster GN=Nipsnap PE=2 SV=2	31.9	9.17	273	16.674	12.8686	4	5	4	1	High	140	High	High	Not Found	Not Found
Q9VTX8	Protein odr-4 homolog OS=Drosophila melanogaster GN=CG10616 PE=1 SV=2	54.6	5.01	492	13.74	12.8272	4	5	4	1	High	176	High	High	High	Not Found
P40797	Protein peanut OS=Drosophila melanogaster GN=pnut PE=1 SV=2	60.1	8.75	539	29.606	12.809	7	7	7	1	High	170	High	High	High	Not Found
O61345	Protein penguin OS=Drosophila melanogaster GN=pen PE=2 SV=1	81.3	8.94	737	53.914	12.7854	10	14	10	1	High	479	High	High	High	Not Found
A1Z9A8	Protein PTCD3 homolog, mitochondrial OS=Drosophila melanogaster GN=CG4679 PE=2 SV=1	74.2	5.92	652	37.871	12.766	11	16	11	1	High	340	High	High	Not Found	Not Found
P14199	Protein ref(2)P OS=Drosophila melanogaster GN=ref(2)P PE=1 SV=2	65.3	4.98	599	16.046	12.6984	3	4	3	1	High	137	High	High	High	Not Found
Q9VN45	Protein spartin OS=Drosophila melanogaster GN=spartin PE=1 SV=1	59.7	5.3	553	17.985	12.6706	5	5	5	1	High	126	High	High	Not Found	Not Found
Q9VZS3	Protein translation factor SUI1 homolog OS=Drosophila melanogaster GN=CG17737 PE=1 SV=1	12.4	7.34	110	18.979	12.6638	3	3	3	1	High	162	High	High	Not Found	High
Q95ST2	Protein wntless OS=Drosophila melanogaster GN=wls PE=1 SV=1	67.8	6.68	594	17.619	12.6238	3	4	3	1	High	161	High	High	Not Found	Not Found
Q45VV3	Protein yorkie OS=Drosophila melanogaster GN=yki PE=1 SV=1	46.2	5.68	418	33.774	12.5948	7	8	7	1	High	277	High	High	Not Found	Not Found
Q9VA00	Protein zwilch OS=Drosophila melanogaster GN=zwilch PE=1 SV=1	72.4	6.65	641	16.307	12.5945	4	8	4	1	High	256	High	High	Not Found	Not Found
M9PB68	Purity of essence, isoform B OS=Drosophila melanogaster GN=poe PE=4 SV=1	590.3	6.38	5322	16.535	12.5773	3	8	3	1	High	321	High	High	High	Not Found
Q9VQ79	Putative apoptosis-inducing factor 1, mitochondrial OS=Drosophila melanogaster GN=AIF PE=2 SV=2	81.2	6.2	739	60.421	12.5565	11	14	11	1	High	555	High	High	High	Not Found
P23128	Putative ATP-dependent RNA helicase me31b OS=Drosophila melanogaster GN=me31B PE=1 SV=3	51.9	7.64	459	31.275	12.5	5	6	5	1	High	293	High	High	Not Found	Not Found
Q9VN93	Putative cysteine proteinase CG12163 OS=Drosophila melanogaster GN=CG12163 PE=2 SV=2	68.9	7.01	614	8.409	12.4711	3	3	3	1	High	72	High	High	High	High
Q9VMQ7	Putative elongator complex protein 4 OS=Drosophila melanogaster GN=CG6907 PE=1 SV=1	48.7	5.88	437	27.949	12.47	5	21	5	1	High	523	High	High	Not Found	Not Found
Q960W6	Putative fatty acyl-CoA reductase CG8306 OS=Drosophila melanogaster GN=CG8306 PE=2 SV=1	58.4	9.32	516	52.921	12.4682	11	46	11	1	High	994	High	High	High	High
Q9VFC8	Putative glycogen [starch] synthase OS=Drosophila melanogaster GN=CG6904 PE=1 SV=2	81.7	6.65	709	43.407	12.4383	10	16	10	1	High	438	High	High	Not Found	Not Found
Q8T4E1	Putative GPI-anchor transamidase OS=Drosophila melanogaster GN=CG4406 PE=2 SV=1	40.3	6.65	355	34.544	12.4248	4	42	4	1	High	906	High	High	Not Found	Not Found
Q9VZS6	Putative neutral sphingomyelinase OS=Drosophila melanogaster GN=CG12034 PE=1 SV=2	49.6	5.82	442	13.467	12.4183	4	4	4	1	High	126	High	High	Not Found	Not Found
P83097	Putative tyrosine-protein kinase Wsck OS=Drosophila melanogaster GN=Wsck PE=2 SV=2	88.5	6.46	791	19.952	12.4	3	5	3	1	High	212	High	High	Not Found	Not Found
Q0E9E2	Pyruvate carboxylase OS=Drosophila melanogaster GN=CG1516 PE=3 SV=1	132.6	6.64	1197	50.076	12.381	8	15	7	1	High	467	High	High	Not Found	Not Found
O62619	Pyruvate kinase OS=Drosophila melanogaster GN=PyK PE=2 SV=2	57.4	7.44	533	31.629	12.3616	5	20	5	1	High	850	High	High	Not Found	Not Found
O44434	QKR58E-3 OS=Drosophila melanogaster GN=qkr58E-3 PE=2 SV=1	36.7	8.95	317	15.669	12.3596	4	7	4	1	High	161	High	High	Not Found	Not Found
Q9V8W3	Rab proteins geranylgeranyltransferase component A OS=Drosophila melanogaster GN=Rep PE=2 SV=1	56.8	4.93	511	30.242	12.3501	9	14	9	1	High	336	High	High	Not Found	Not Found
Q9VWS3	Rab11 interacting protein, isoform A OS=Drosophila melanogaster GN=Rip11 PE=4 SV=1	91.8	6.28	832	33.994	12.3457	8	45	8	1	High	1590	High	High	High	Not Found
Q9VQ26	Rab3 GTPase-activating protein catalytic subunit OS=Drosophila melanogaster GN=CG31935 PE=1 SV=2	104.4	5.16	916	73.195	12.3312	10	34	10	1	High	907	High	High	Not Found	Not Found
Q9W2E7	Rae1 OS=Drosophila melanogaster GN=Rae1 PE=4 SV=1	38.6	7.58	346	14.583	12.3167	3	3	3	1	High	136	High	High	High	High
M9PBD9	Ran GTPase activating protein, isoform B OS=Drosophila melanogaster GN=RanGAP PE=4 SV=1	66	4.65	596	31.137	12.2896	5	11	5	1	High	368	High	High	Not Found	Not Found
Q4Z8K6	Ran-binding proteins 9/10 homolog OS=Drosophila melanogaster GN=RanBPM PE=1 SV=1	106.6	5.06	962	17.254	12.2892	4	4	4	1	High	148	High	High	High	High
M9PEL1	Ras opposite, isoform B OS=Drosophila melanogaster GN=Rop PE=4 SV=1	67.8	6.7	597	58.199	12.2795	12	32	12	1	High	743	High	High	Not Found	Not Found
Q7JZW2	RE08270p OS=Drosophila melanogaster GN=RpS15 PE=1 SV=1	17	10.26	148	59.942	12.2239	17	35	17	1	High	957	High	High	Not Found	Not Found
Q9V9W3	RE08669p OS=Drosophila melanogaster GN=RpL6 PE=2 SV=1	29.7	10.71	262	50.505	12.1813	7	22	7	1	High	680	High	High	Not Found	Not Found
Q9VS57	RE14391p OS=Drosophila melanogaster GN=sec63 PE=2 SV=1	85.8	5.99	753	23.079	12.1265	4	4	4	1	High	207	High	High	Not Found	Not Found
Q9VM50	RE14786p OS=Drosophila melanogaster GN=Rab30 PE=2 SV=1	24.3	5.48	223	13.687	12.1118	3	3	3	1	High	143	High	High	Not Found	Not Found
Q9VVU2	RE17611p OS=Drosophila melanogaster GN=RpL26 PE=1 SV=1	17.3	10.95	149	47.873	12.094	13	16	13	1	High	361	High	High	Not Found	Not Found
Q9VL50	RE23984p OS=Drosophila melanogaster GN=Trp1 PE=2 SV=1	47	6.18	415	8.529	12.0623	3	3	3	1	High	71	High	High	High	Not Found
Q6NLA3	RE25460p OS=Drosophila melanogaster GN=Vha100-1 PE=2 SV=1	96.8	6.51	852	61.005	12.0423	12	14	12	1	High	514	High	High	Not Found	Not Found
Q9W1B9	RE28824p OS=Drosophila melanogaster GN=RpL12 PE=1 SV=1	17.7	9.07	165	25.427	12.0408	5	10	5	1	High	360	High	High	Not Found	Not Found
Q6NR46	RE58623p OS=Drosophila melanogaster GN=Spt-I PE=2 SV=1	52.5	6.38	468	29.817	12.0344	7	9	7	1	High	297	High	High	Not Found	Not Found
Q9VAH7	RE62393p OS=Drosophila melanogaster GN=yata PE=2 SV=1	97.1	6.7	873	19.033	12.0301	3	8	3	1	High	213	High	High	High	Not Found
Q9VID1	RE72862p OS=Drosophila melanogaster GN=Tsp39D PE=2 SV=3	25.8	6.68	235	11.014	12.0192	5	11	5	1	High	255	High	High	High	High
A1Z7S0	Receptor mediated endocytosis 8 OS=Drosophila melanogaster GN=Rme-8 PE=4 SV=1	272.4	7.05	2408	19.879	11.9891	3	9	3	1	High	306	High	High	High	Not Found
M9PCC1	Receptor of activated protein kinase C 1, isoform C OS=Drosophila melanogaster GN=Rack1 PE=4 SV=1	35.6	7.47	318	22.039	11.9658	5	10	5	1	High	289	High	High	High	Not Found
B7YZZ9	Recombination repair protein 1, isoform B OS=Drosophila melanogaster GN=Rrp1 PE=4 SV=1	77.3	8.91	706	15.591	11.9444	4	11	4	1	High	345	High	High	High	High
Q76NR6	Regucalcin, isoform D OS=Drosophila melanogaster GN=regucalcin PE=4 SV=1	35.3	6.39	319	23.235	11.9374	5	12	5	1	High	412	High	High	High	High
P25171	Regulator of chromosome condensation OS=Drosophila melanogaster GN=Rcc1 PE=1 SV=2	58.8	7.94	547	54.609	11.9125	11	23	11	1	High	876	High	High	Not Found	High
Q9W414	Regulatory particle triple-A ATPase 4 OS=Drosophila melanogaster GN=Rpt4 PE=4 SV=3	44.9	8.07	397	25.005	11.8846	4	9	4	1	High	290	High	High	Not Found	Not Found
Q24492	Replication protein A 70 kDa DNA-binding subunit OS=Drosophila melanogaster GN=RpA-70 PE=1 SV=1	66.6	6.76	603	13.746	11.8721	3	4	3	1	High	129	High	High	High	Not Found
Q9VHE5	RH48056p OS=Drosophila melanogaster GN=RpL34b PE=2 SV=1	18.4	11.52	168	41.731	11.8667	11	16	11	1	High	316	High	High	Not Found	Not Found
Q9VX14	RH64870p OS=Drosophila melanogaster GN=Ucp4A PE=2 SV=1	37.1	9.52	340	17.284	11.8557	3	5	3	1	High	189	High	High	High	Not Found
Q9VSL8	Rhea, isoform B OS=Drosophila melanogaster GN=rhea PE=1 SV=1	306.8	6.21	2836	9.957	11.8421	3	5	3	1	High	66	High	High	High	Not Found
Q9VTU3	Rho GTPase-activating protein 68F OS=Drosophila melanogaster GN=RhoGAP68F PE=1 SV=1	54.9	5.08	476	16.846	11.8367	4	5	4	1	High	172	High	High	Not Found	Not Found
Q9VDS5	Rho GTPase-activating protein 92B OS=Drosophila melanogaster GN=RhoGAP92B PE=1 SV=1	83	8.46	740	24.263	11.8248	7	8	6	1	High	257	High	High	Not Found	High
A1ZAN6	RhoGEF2, isoform D OS=Drosophila melanogaster GN=RhoGEF2 PE=4 SV=1	280.6	6.77	2559	68.906	11.8243	8	78	8	1	High	2085	High	High	High	Not Found
P48591	Ribonucleoside-diphosphate reductase large subunit OS=Drosophila melanogaster GN=RnrL PE=1 SV=2	91.9	7.46	812	24.314	11.811	4	4	4	1	High	193	High	High	Not Found	Not Found
P48592	Ribonucleoside-diphosphate reductase subunit M2 OS=Drosophila melanogaster GN=RnrS PE=1 SV=2	45.1	5.63	393	17.747	11.8095	4	5	4	1	High	137	High	High	High	Not Found
Q9VLK2	Ribosomal L1 domain-containing protein CG13096 OS=Drosophila melanogaster GN=CG13096 PE=1 SV=1	74.3	8.51	681	25.253	11.8081	7	20	7	1	High	402	High	High	High	Not Found
M9PB84	Ribosomal protein S2, isoform B OS=Drosophila melanogaster GN=RpS2 PE=3 SV=1	28.9	10.15	267	11.008	11.7962	4	5	4	1	High	111	High	High	High	High
Q94533	Ribosomal protein S6 kinase OS=Drosophila melanogaster GN=S6k PE=2 SV=2	55.4	6.04	490	46.714	11.7698	11	14	11	1	High	452	High	High	Not Found	Not Found
Q7K0Y1	Ribosome biogenesis protein BOP1 homolog OS=Drosophila melanogaster GN=CG5033 PE=2 SV=1	90.4	5.88	784	22.467	11.7506	4	7	4	1	High	171	High	High	Not Found	Not Found
Q9VEB3	Ribosome production factor 2 homolog OS=Drosophila melanogaster GN=CG7993 PE=2 SV=3	36.5	10.26	320	20.762	11.7417	4	5	4	1	High	192	High	High	Not Found	Not Found
Q86B79	RING finger protein unkempt OS=Drosophila melanogaster GN=unk PE=1 SV=1	68.4	7.56	599	44.417	11.6923	8	18	8	1	High	457	High	High	Not Found	Not Found
Q9VS46	RINT1-like protein OS=Drosophila melanogaster GN=CG8605 PE=2 SV=2	83.5	6.76	724	39.83	11.6645	7	8	7	1	High	359	High	High	Not Found	Not Found
Q9W4D2	RNA-binding protein 4F OS=Drosophila melanogaster GN=Rnp4F PE=1 SV=1	106.7	5.11	941	13.295	11.6505	3	3	3	1	High	112	High	High	Not Found	Not Found
Q27294	RNA-binding protein cabeza OS=Drosophila melanogaster GN=caz PE=2 SV=2	38.8	9.36	399	10.915	11.6505	3	3	3	1	High	90	High	High	High	High
Q9W1V3	rRNA 2'-O-methyltransferase fibrillarin OS=Drosophila melanogaster GN=Fib PE=2 SV=1	34.6	10.29	344	23.775	11.5843	6	7	6	1	High	192	High	High	Not Found	Not Found
Q9VYA7	RRP12-like protein OS=Drosophila melanogaster GN=CG2691 PE=1 SV=2	153.5	8.78	1384	21.122	11.5385	5	209	5	1	High	1755	High	High	High	High
Q9V3K3	RuvB-like helicase 2 OS=Drosophila melanogaster GN=rept PE=1 SV=1	53.5	5.85	481	66.406	11.5302	10	30	10	1	High	991	High	High	Not Found	Not Found
Q9VZL3	Sc2 OS=Drosophila melanogaster GN=Sc2 PE=4 SV=1	34.2	9.61	302	8.737	11.5217	3	3	3	1	High	68	High	High	Not Found	Not Found
Q9W3N6	SD01505p OS=Drosophila melanogaster GN=p115 PE=2 SV=2	92	4.91	836	12.25	11.4943	3	39	3	1	High	977	High	High	High	Not Found
Q9VVI0	SD09427p OS=Drosophila melanogaster GN=U4-U6-60K PE=2 SV=1	61.5	6.21	553	33.96	11.4907	6	15	6	1	High	403	High	High	Not Found	Not Found
Q9VHB5	SD10846p OS=Drosophila melanogaster GN=Vps45 PE=2 SV=1	65	7.65	574	18.951	11.4754	4	5	4	1	High	157	High	High	Not Found	Not Found
Q9V3J4	Sec13 OS=Drosophila melanogaster GN=Sec13 PE=4 SV=1	39.5	6.25	356	10.607	11.4519	3	4	3	1	High	111	High	High	Not Found	Not Found
M9PHF1	Sec16, isoform F OS=Drosophila melanogaster GN=Sec16 PE=4 SV=1	245.7	5.82	2250	10.772	11.3924	3	4	3	1	High	149	High	High	Not Found	Not Found
Q9VNF8	Sec23, isoform A OS=Drosophila melanogaster GN=Sec23 PE=4 SV=2	86.7	6.79	773	22.704	11.3744	5	5	5	1	High	172	High	High	Not Found	Not Found
A1Z813	Sec24 OS=Drosophila melanogaster GN=sec24 PE=4 SV=1	129.3	7.62	1184	20.536	11.3721	6	12	6	1	High	260	High	High	Not Found	Not Found
M9PDF2	Second mitotic wave missing, isoform C OS=Drosophila melanogaster GN=swm PE=4 SV=1	115.8	9.26	1063	44.247	11.3485	7	14	7	1	High	532	High	High	Not Found	Not Found
M9PG15	Secretory pathway calcium atpase, isoform G OS=Drosophila melanogaster GN=SPoCk PE=3 SV=1	116.6	7.42	1062	50.049	11.3089	6	41	6	1	High	1045	High	High	Not Found	Not Found
P07664	Serendipity locus protein delta OS=Drosophila melanogaster GN=Sry-delta PE=1 SV=2	50	5.06	433	13.959	11.2828	3	3	3	1	High	75	High	High	Not Found	Not Found
P52304	Serine/threonine-protein kinase polo OS=Drosophila melanogaster GN=polo PE=1 SV=2	66.9	8.88	576	27.82	11.2518	8	11	8	1	High	206	High	High	Not Found	Not Found
Q9VXF1	Serine/threonine-protein phosphatase 2B catalytic subunit 3 OS=Drosophila melanogaster GN=CanA-14F PE=1 SV=4	64.2	6.07	584	15.885	11.2392	3	3	3	1	High	144	High	High	High	Not Found
Q9W2U4	Serine/threonine-protein phosphatase 4 regulatory subunit 2 OS=Drosophila melanogaster GN=PPP4R2r PE=1 SV=2	66.8	4.41	609	15.21	11.1789	4	8	4	1	High	212	High	High	High	Not Found
Q9VFS5	Serine/threonine-protein phosphatase 4 regulatory subunit 3 OS=Drosophila melanogaster GN=flfl PE=1 SV=4	109.2	4.81	980	11.147	11.1748	4	4	4	1	High	90	High	High	Not Found	Not Found
P48461	Serine/threonine-protein phosphatase alpha-1 isoform OS=Drosophila melanogaster GN=Pp1alpha-96A PE=1 SV=1	37.3	6.67	327	16.31	11.1732	6	8	6	1	High	214	High	High	High	Not Found
M9NE01	Serine/threonine-protein phosphatase OS=Drosophila melanogaster GN=Pp2B-14D PE=3 SV=1	63.1	5.88	570	9.197	11.1579	4	5	4	1	High	120	High	High	High	Not Found
P23696	Serine/threonine-protein phosphatase PP2A OS=Drosophila melanogaster GN=mts PE=2 SV=1	35.4	5.34	309	79.544	11.1474	19	27	19	1	High	687	High	High	Not Found	Not Found
P26686	Serine-arginine protein 55 OS=Drosophila melanogaster GN=B52 PE=1 SV=4	42.8	11.37	376	25.697	11.1389	6	7	6	1	High	214	High	High	Not Found	Not Found
Q9V9K7	Serrate RNA effector molecule homolog OS=Drosophila melanogaster GN=Ars2 PE=1 SV=2	107.2	5.55	943	31.453	11.0585	9	15	9	1	High	382	High	High	Not Found	Not Found
A4V3W1	Shaggy, isoform J OS=Drosophila melanogaster GN=sgg PE=4 SV=1	58.7	8.09	575	17.232	11.0454	3	4	3	1	High	191	High	High	Not Found	Not Found
P49963	Signal recognition particle 19 kDa protein OS=Drosophila melanogaster GN=Srp19 PE=2 SV=2	18.4	10.04	160	13.206	11.0184	3	3	3	1	High	110	High	High	Not Found	Not Found
Q9U5L1	Signal recognition particle receptor subunit alpha homolog OS=Drosophila melanogaster GN=Gtp-bp PE=1 SV=2	67.8	6.83	614	27.201	10.9726	6	7	6	1	High	202	High	High	High	Not Found
Q9VSS2	Signal recognition particle subunit SRP68 OS=Drosophila melanogaster GN=Srp68 PE=2 SV=1	69	8.47	604	20.184	10.9467	3	22	3	1	High	637	High	High	Not Found	Not Found
Q9VDK7	Signal recognition particle subunit SRP72 OS=Drosophila melanogaster GN=Srp72 PE=2 SV=1	72.8	9.06	650	16.457	10.9453	3	7	3	1	High	334	High	High	Not Found	Not Found
P54622	Single-stranded DNA-binding protein, mitochondrial OS=Drosophila melanogaster GN=mtSSB PE=1 SV=2	16.4	9.85	146	70.083	10.9296	14	64	14	1	High	1466	High	High	Not Found	Not Found
Q05856	Small nuclear ribonucleoprotein-associated protein OS=Drosophila melanogaster GN=SmB PE=3 SV=1	21	11.22	199	24.834	10.906	6	19	6	1	High	669	High	High	Not Found	Not Found
Q9VS62	Smallminded, isoform A OS=Drosophila melanogaster GN=smid PE=4 SV=1	104.3	5.44	944	4.973	10.9049	3	3	3	1	High	41	High	High	High	Not Found
Q9VDD7	Solute carrier family 35 member B1 homolog OS=Drosophila melanogaster GN=meigo PE=2 SV=1	37.4	9.22	338	37.385	10.8967	9	12	9	1	High	305	High	High	High	High
Q9I7W5	Something about silencing protein 10 OS=Drosophila melanogaster GN=Sas10 PE=1 SV=2	49.4	4.84	428	21.413	10.8911	5	5	5	1	High	184	High	High	Not Found	Not Found
Q9NCC3	Sorting nexin OS=Drosophila melanogaster GN=SH3PX1 PE=2 SV=1	63.1	6.77	565	145.041	10.8836	30	44	30	1	High	1293	High	High	High	Not Found
Q00963	Spectrin beta chain OS=Drosophila melanogaster GN=beta-Spec PE=1 SV=2	265.6	5.34	2291	14.21	10.8652	5	15	5	1	High	178	High	High	Not Found	Not Found
Q9V7Y2	Sphingosine-1-phosphate lyase OS=Drosophila melanogaster GN=Sply PE=2 SV=1	60.3	8.46	545	18.832	10.8491	4	4	4	1	High	164	High	High	Not Found	Not Found
O46106	Splicing factor 3A subunit 3 OS=Drosophila melanogaster GN=noi PE=1 SV=1	58.4	5.62	503	18.511	10.8247	4	4	4	1	High	164	High	High	Not Found	Not Found
Q9W179	Sterile20-like kinase, isoform B OS=Drosophila melanogaster GN=slik PE=4 SV=2	192	6.62	1703	11.666	10.7895	3	3	3	1	High	135	High	High	High	High
P83094	Stromal interaction molecule homolog OS=Drosophila melanogaster GN=Stim PE=1 SV=1	64.8	6.43	570	10.864	10.7784	4	4	4	1	High	132	High	High	Not Found	Not Found
Q9V3A7	Structural maintenance of chromosomes protein OS=Drosophila melanogaster GN=glu PE=2 SV=1	159.8	6.15	1409	24.074	10.7744	5	9	5	1	High	159	High	High	High	Not Found
Q94523	Succinate dehydrogenase [ubiquinone] flavoprotein subunit, mitochondrial OS=Drosophila melanogaster GN=SdhA PE=2 SV=3	72.3	7.12	661	67.94	10.7713	10	61	10	1	High	756	High	High	High	Not Found
Q94522	Succinyl coenzyme A synthetase alpha subunit, isoform B OS=Drosophila melanogaster GN=Scsalpha PE=3 SV=1	34.4	8.98	328	14.064	10.7579	3	3	3	1	High	123	High	High	Not Found	Not Found
Q7JQR3	Sulfhydryl oxidase OS=Drosophila melanogaster GN=CG4670 PE=2 SV=1	71.8	6.9	637	11.553	10.7034	3	3	3	1	High	96	High	High	High	Not Found
Q960T2	Synapse-associated protein of 47 kDa OS=Drosophila melanogaster GN=Sap47 PE=1 SV=1	56.9	4.56	551	16.069	10.6838	5	9	4	1	High	196	High	High	High	Not Found
Q9W1I8	Synaptosomal-associated protein OS=Drosophila melanogaster GN=usnp PE=2 SV=1	31.6	5.17	284	9.373	10.6236	5	6	5	1	High	86	High	High	Not Found	Not Found
Q9W358	Synembryn OS=Drosophila melanogaster GN=ric8a PE=1 SV=2	65.6	5.38	573	8.871	10.6095	3	3	3	1	High	81	High	High	Not Found	Not Found
Q9VV76	Syntaxin 8 OS=Drosophila melanogaster GN=Syx8 PE=4 SV=1	26.5	5.22	232	33.97	10.5815	10	10	10	1	High	251	High	High	Not Found	Not Found
Q24547	Syntaxin-1A OS=Drosophila melanogaster GN=Syx1A PE=1 SV=1	33.6	5.43	291	46.025	10.5751	4	53	4	1	High	1966	High	High	Not Found	Not Found
M9PGF7	Tenascin major, isoform E OS=Drosophila melanogaster GN=Ten-m PE=4 SV=1	371.8	5.92	3349	9.252	10.5691	3	5	3	1	High	112	High	High	High	High
Q9VSU2	Tequila, isoform A OS=Drosophila melanogaster GN=Tequila PE=4 SV=3	308.2	6.46	2786	24.152	10.5651	8	9	8	1	High	207	High	High	High	Not Found
O76511	Thymidylate synthase OS=Drosophila melanogaster GN=Ts PE=1 SV=2	36.6	6.61	321	15.743	10.5578	4	7	4	1	High	253	High	High	Not Found	Not Found
Q9VMD9	Tiggrin OS=Drosophila melanogaster GN=Tig PE=1 SV=2	257.3	5.96	2188	27.136	10.5461	3	5	3	1	High	269	High	High	High	Not Found
Q9VG62	Toys are us OS=Drosophila melanogaster GN=trus PE=4 SV=1	53.1	4.84	485	14.436	10.5392	3	3	3	1	High	123	High	High	Not Found	Not Found
Q7KN62	Transitional endoplasmic reticulum ATPase TER94 OS=Drosophila melanogaster GN=TER94 PE=1 SV=1	88.8	5.35	801	76.549	10.5389	21	33	21	1	High	727	High	High	High	Not Found
Q7YU24	Transmembrane GTPase Marf OS=Drosophila melanogaster GN=Marf PE=1 SV=1	91.3	6.71	810	31.983	10.5138	10	12	10	1	High	205	High	High	Not Found	Not Found
Q9VMA7	Transport and Golgi organization protein 1 OS=Drosophila melanogaster GN=Tango1 PE=1 SV=2	159	4.73	1430	16.632	10.5066	4	7	4	1	High	209	High	High	High	Not Found
E2QCK0	Transport and golgi organization, isoform B OS=Drosophila melanogaster GN=Tango11 PE=4 SV=1	31.5	6.19	277	22.086	10.4651	5	6	5	1	High	238	High	High	Not Found	Not Found
Q9W2M2	Trehalase OS=Drosophila melanogaster GN=Treh PE=1 SV=1	67.6	4.98	596	13.472	10.4628	3	3	3	1	High	121	High	High	High	High
M9PG43	Tricornered, isoform B OS=Drosophila melanogaster GN=trc PE=4 SV=1	53.3	6.43	463	28.893	10.4615	6	16	6	1	High	464	High	High	Not Found	Not Found
P00967	Trifunctional purine biosynthetic protein adenosine-3 OS=Drosophila melanogaster GN=ade3 PE=1 SV=2	144.4	7.37	1353	5.977	10.4575	3	3	3	1	High	70	High	High	Not Found	Not Found
Q9V6K1	Tripeptidyl-peptidase 2 OS=Drosophila melanogaster GN=TppII PE=1 SV=2	158.6	7.59	1441	11.827	10.4563	4	5	4	1	High	126	High	High	Not Found	Not Found
Q8IN94	Trithorax group protein osa OS=Drosophila melanogaster GN=osa PE=1 SV=1	283.9	7.44	2716	22.198	10.4089	3	31	3	1	High	610	High	High	High	Not Found
Q9W4M9	tRNA (cytosine(34)-C(5))-methyltransferase OS=Drosophila melanogaster GN=Nsun2 PE=2 SV=1	84.1	6.83	746	12.974	10.3275	3	4	3	1	High	102	High	High	Not Found	Not Found
Q9VIW7	tRNA-splicing ligase RtcB homolog OS=Drosophila melanogaster GN=CG9987 PE=1 SV=1	55.9	7.69	506	31.884	10.3133	6	6	6	1	High	262	High	High	Not Found	Not Found
P06603	Tubulin alpha-1 chain OS=Drosophila melanogaster GN=alphaTub84B PE=2 SV=1	49.9	5.14	450	20.268	10.2767	4	8	4	1	High	174	High	High	High	Not Found
Q24560	Tubulin beta-1 chain OS=Drosophila melanogaster GN=betaTub56D PE=1 SV=2	50.1	4.86	447	14.164	10.2752	4	6	4	1	High	180	High	High	Not Found	Not Found
P08841	Tubulin beta-3 chain OS=Drosophila melanogaster GN=betaTub60D PE=2 SV=2	50.8	4.88	454	18.114	10.2649	4	5	4	1	High	154	High	High	Not Found	Not Found
P23257	Tubulin gamma-1 chain OS=Drosophila melanogaster GN=gammaTub23C PE=2 SV=2	53.3	5.94	475	23.318	10.2564	6	8	6	1	High	215	High	High	Not Found	Not Found
Q9V9J3	Tyrosine-protein kinase Src42A OS=Drosophila melanogaster GN=Src42A PE=2 SV=1	59	6.68	517	13.732	10.1979	3	7	3	1	High	208	High	High	Not Found	Not Found
P16620	Tyrosine-protein phosphatase 69D OS=Drosophila melanogaster GN=Ptp69D PE=1 SV=2	167.4	6.58	1462	9.05	10.1737	3	3	3	1	High	101	High	High	Not Found	Not Found
P17133	U1 small nuclear ribonucleoprotein 70 kDa OS=Drosophila melanogaster GN=snRNP-U1-70K PE=1 SV=2	52.9	10.04	448	22.647	10.1286	5	9	5	1	High	342	High	High	Not Found	Not Found
M9NF89	U2 small nuclear riboprotein auxiliary factor 50, isoform B OS=Drosophila melanogaster GN=U2af50 PE=4 SV=1	48	7.23	427	15.772	10.1235	3	3	3	1	High	147	High	High	High	Not Found
Q9V3R8	UbiA prenyltransferase domain-containing protein 1 homolog OS=Drosophila melanogaster GN=heix PE=2 SV=1	39.2	8.51	359	14.676	10.119	3	3	3	1	High	133	High	High	High	Not Found
Q9VYQ8	Ubiquitin carboxyl-terminal hydrolase 7 OS=Drosophila melanogaster GN=Usp7 PE=1 SV=1	130.4	6.04	1129	31.566	10.0887	8	11	5	1	High	406	High	High	Not Found	Not Found
Q9VKZ8	Ubiquitin carboxyl-terminal hydrolase OS=Drosophila melanogaster GN=CG5384 PE=2 SV=1	53.7	6.25	475	10.107	10.0569	3	3	3	1	High	93	High	High	Not Found	Not Found
P35122	Ubiquitin carboxyl-terminal hydrolase OS=Drosophila melanogaster GN=Uch PE=2 SV=2	25.8	5.49	227	16.723	10.049	3	14	3	1	High	544	High	High	Not Found	Not Found
P25867	Ubiquitin-conjugating enzyme E2-17 kDa OS=Drosophila melanogaster GN=eff PE=2 SV=1	16.7	7.3	147	26.373	10.0437	5	27	5	1	High	622	High	High	High	Not Found
Q9VYY3	Ubiquitin-like modifier-activating enzyme 5 OS=Drosophila melanogaster GN=CG1749 PE=2 SV=1	44.1	4.73	404	19.892	10.0402	5	6	5	1	High	158	High	High	Not Found	Not Found
M9ND19	UDP-galactose 4'-epimerase, isoform B OS=Drosophila melanogaster GN=Gale PE=3 SV=1	38.7	7.46	350	17.347	10.0304	4	6	4	1	High	194	High	High	Not Found	Not Found
O02373	UDP-glucose 6-dehydrogenase OS=Drosophila melanogaster GN=sgl PE=1 SV=1	52.8	6.18	476	25.705	10.0167	5	11	5	1	High	406	High	High	Not Found	Not Found
Q09332	UDP-glucose:glycoprotein glucosyltransferase OS=Drosophila melanogaster GN=Ugt PE=1 SV=2	174.2	6.15	1548	30.632	10.0109	8	13	8	1	High	415	High	High	Not Found	Not Found
Q8SX68	Uncharacterized protein CG10915 OS=Drosophila melanogaster GN=CG10915 PE=1 SV=1	65.4	7.06	609	23.304	10	5	7	5	1	High	284	High	High	Not Found	Not Found
Q9VAF0	Uncharacterized protein CG7816 OS=Drosophila melanogaster GN=CG7816 PE=2 SV=1	38.8	5.31	355	29.56	10	4	5	4	1	High	254	High	High	High	High
Q9VNI3	UPF0609 protein CG1218 OS=Drosophila melanogaster GN=CG1218 PE=1 SV=2	51.1	7.03	449	24.224	9.96441	4	5	4	1	High	231	High	High	Not Found	Not Found
Q01637	Uridine 5'-monophosphate synthase OS=Drosophila melanogaster GN=r-l PE=2 SV=2	53.4	7.25	493	16.142	9.96241	3	3	3	1	High	138	High	High	Not Found	Not Found
B7YZI0	Vacuolar H[+] ATPase 44kD C subunit, isoform F OS=Drosophila melanogaster GN=Vha44 PE=4 SV=1	92.3	7.56	836	20.212	9.94898	5	8	5	1	High	231	High	High	Not Found	Not Found
E1JIJ5	Vacuolar H[+]-ATPase 55kD B subunit, isoform C OS=Drosophila melanogaster GN=Vha55 PE=3 SV=1	54.5	5.4	490	25.571	9.92823	6	13	6	1	High	339	High	High	High	Not Found
Q9W236	Vacuolar protein sorting 20, isoform A OS=Drosophila melanogaster GN=Vps20 PE=4 SV=1	24.1	5.06	212	20.745	9.91957	3	3	3	1	High	172	High	High	Not Found	Not Found
Q9VBR1	Vacuolar protein sorting 33B OS=Drosophila melanogaster GN=Vps33B PE=4 SV=1	71.2	7.91	640	11.705	9.88806	3	4	3	1	High	78	High	High	Not Found	Not Found
Q9W277	Vacuolar protein sorting-associated protein 35 OS=Drosophila melanogaster GN=Vps35 PE=2 SV=4	93.1	5.47	822	35.259	9.86056	7	9	7	1	High	366	High	High	High	Not Found
Q0E993	Valyl-tRNA synthetase, isoform A OS=Drosophila melanogaster GN=Aats-val PE=3 SV=1	118.2	6.65	1049	13.729	9.85692	4	8	4	1	High	234	High	High	Not Found	Not Found
P54351	Vesicle-fusing ATPase 2 OS=Drosophila melanogaster GN=Nsf2 PE=2 SV=2	83.4	6.74	752	26.131	9.84655	5	7	5	1	High	232	High	High	Not Found	Not Found
Q9VBX3	Vig2, isoform B OS=Drosophila melanogaster GN=vig2 PE=1 SV=2	48.7	9.38	443	20.971	9.80176	5	5	5	1	High	182	High	High	High	High
Q9VMV5	Viking, isoform A OS=Drosophila melanogaster GN=vkg PE=4 SV=1	193.7	6.43	1940	31.556	9.80132	5	17	5	1	High	500	High	High	High	High
O46037	Vinculin OS=Drosophila melanogaster GN=Vinc PE=1 SV=1	106.2	6.7	961	21.48	9.78723	4	7	4	1	High	199	High	High	Not Found	Not Found
P48602	V-type proton ATPase catalytic subunit A isoform 1 OS=Drosophila melanogaster GN=Vha68-1 PE=2 SV=2	68.3	5.29	614	48.729	9.78261	4	46	4	1	High	1178	High	High	Not Found	Not Found
Q9V7D2	V-type proton ATPase subunit D 1 OS=Drosophila melanogaster GN=Vha36-1 PE=2 SV=1	27.6	9.54	246	34.092	9.77823	7	9	7	1	High	286	High	High	Not Found	Not Found
Q6NL34	WD repeat domain 79 homolog OS=Drosophila melanogaster GN=WDR79 PE=4 SV=3	55.9	5.03	504	18.156	9.77444	4	4	4	1	High	172	High	High	Not Found	Not Found
Q7K0L4	WD repeat-containing protein 26 homolog OS=Drosophila melanogaster GN=CG7611 PE=1 SV=1	69.6	5.63	630	23.972	9.76891	5	12	5	1	High	268	High	High	Not Found	Not Found
Q8T088	WD repeat-containing protein 55 homolog OS=Drosophila melanogaster GN=CG14722 PE=2 SV=1	55.3	4.53	498	29.335	9.74659	6	8	6	1	High	258	High	High	Not Found	Not Found
Q9VLU5	WW domain-containing oxidoreductase OS=Drosophila melanogaster GN=Wwox PE=2 SV=1	46.5	7.49	409	33.851	9.73154	6	12	6	1	High	458	High	High	Not Found	Not Found
Q9V435	Yuri gagarin, isoform B OS=Drosophila melanogaster GN=yuri PE=4 SV=4	101.8	5.39	890	36.062	9.71503	12	22	11	1	High	392	High	High	Not Found	Not Found
M9NGY4	ZAP3, isoform E OS=Drosophila melanogaster GN=ZAP3 PE=4 SV=1	205.1	5.69	1885	23.181	9.7148	8	9	8	1	High	183	High	High	High	Not Found
Q7JWR9	Zinc finger CCCH domain-containing protein 15 homolog OS=Drosophila melanogaster GN=CG8635 PE=1 SV=1	45.3	5.55	404	22.866	9.6828	3	4	3	1	High	254	High	High	Not Found	Not Found
Q9VD26	Zinc finger protein-like 1 homolog OS=Drosophila melanogaster GN=CG5382 PE=1 SV=1	33.5	8.53	299	16.644	9.67033	3	19	3	1	High	745	High	High	High	Not Found
Q86BI3	Zinc-finger protein at 72D, isoform B OS=Drosophila melanogaster GN=Zn72D PE=4 SV=1	96	8.44	884	15.832	9.63855	4	4	4	1	High	97	High	High	Not Found	Not Found
Q59E59	Zipper, isoform D OS=Drosophila melanogaster GN=zip PE=4 SV=1	231.9	5.59	2016	15.18	9.62567	3	4	3	1	High	143	High	High	Not Found	Not Found
Q9V405	26S proteasome regulatory complex subunit p48A OS=Drosophila melanogaster GN=Rpt3 PE=2 SV=1	47	5.38	413	45.572	9.62343	7	59	7	1	High	1179	High	Not Found	Not Found	Not Found
Q9VC55	Absent, small, or homeotic discs 2, isoform D OS=Drosophila melanogaster GN=ash2 PE=4 SV=3	64.8	7.15	572	9.392	9.61969	4	9	4	1	High	121	High	Not Found	Not Found	Not Found
Q59E09	Acetyl coenzyme A synthase, isoform D OS=Drosophila melanogaster GN=AcCoAS PE=2 SV=2	75.9	5.71	670	30.081	9.61298	5	5	5	1	High	277	High	Not Found	Not Found	Not Found
Q8I0P9	Acid phosphatase 1, isoform B OS=Drosophila melanogaster GN=Acph-1 PE=2 SV=1	52	7.46	455	27.661	9.59792	5	8	5	1	High	383	High	Not Found	High	Not Found
Q9VIM5	Actin-related protein 2/3 complex subunit 2 OS=Drosophila melanogaster GN=Arpc2 PE=2 SV=2	35.1	7.91	301	36.829	9.57983	7	12	7	1	High	359	High	Not Found	Not Found	Not Found
A1ZB00	Adrift OS=Drosophila melanogaster GN=aft PE=4 SV=1	80.5	6.55	700	21.629	9.57746	3	8	3	1	High	268	High	Not Found	Not Found	Not Found
Q9VRU1	Aldose 1-epimerase OS=Drosophila melanogaster GN=CG10467-RA PE=2 SV=1	39.6	6.58	364	19.486	9.53177	4	7	4	1	High	281	High	Not Found	High	Not Found
Q961C5	Alphabet, isoform E OS=Drosophila melanogaster GN=alph PE=2 SV=1	41.6	5.24	374	17.934	9.52381	4	6	4	1	High	334	High	Not Found	Not Found	Not Found
Q9V3E7	Aly OS=Drosophila melanogaster GN=Ref1 PE=2 SV=1	27.8	10.55	266	12.215	9.48509	3	7	3	1	High	163	High	Not Found	Not Found	Not Found
Q24050	Anon-i1 protein OS=Drosophila melanogaster GN=anon-i1 PE=2 SV=1	28.9	4.82	262	27.775	9.45946	8	13	8	1	High	372	High	Not Found	Not Found	Not Found
Q7KSM5	Aos1 OS=Drosophila melanogaster GN=Aos1 PE=2 SV=1	37.7	5.44	337	11.259	9.44206	4	4	4	1	High	116	High	Not Found	Not Found	Not Found
E1JGN9	AT02443p OS=Drosophila melanogaster GN=exu PE=2 SV=1	57.9	9.54	532	22.898	9.41176	5	5	5	1	High	196	High	Not Found	Not Found	Not Found
Q9VYD9	AT04676p OS=Drosophila melanogaster GN=CG1640 PE=2 SV=3	64	9.1	575	22.399	9.4	3	7	3	1	High	202	High	Not Found	Not Found	Not Found
Q8T4A9	AT07738p OS=Drosophila melanogaster GN=Rrp45 PE=2 SV=1	46.3	7.3	412	11.708	9.39086	3	3	3	1	High	92	High	Not Found	Not Found	Not Found
Q7JUS1	AT09608p OS=Drosophila melanogaster GN=CG30491;CG30495 PE=2 SV=1	37.1	9.06	331	15.119	9.35961	4	4	4	1	High	115	High	Not Found	Not Found	Not Found
Q9VN86	AT14148p OS=Drosophila melanogaster GN=CG2604 PE=2 SV=1	47.2	8.97	430	21.93	9.24092	5	5	5	1	High	190	High	Not Found	High	Not Found
Q23976	ATP-dependent DNA helicase 2 subunit 1 OS=Drosophila melanogaster GN=Irbp PE=2 SV=3	72.5	6.68	631	20.759	9.23913	3	3	3	1	High	165	High	Not Found	Not Found	Not Found
Q9Y128	BcDNA.GH07688 OS=Drosophila melanogaster GN=cert PE=2 SV=1	68.5	5.35	601	29.622	9.21766	8	11	8	1	High	302	High	Not Found	Not Found	Not Found
Q9Y112	BcDNA.GH10614 OS=Drosophila melanogaster GN=BcDNA.GH10614 PE=2 SV=1	36.3	7.08	316	18.281	9.20245	3	3	3	1	High	123	High	Not Found	Not Found	Not Found
Q9VGE7	Beta-galactosidase OS=Drosophila melanogaster GN=Ect3 PE=2 SV=1	71.9	7.78	637	19.069	9.18919	3	4	3	1	High	222	High	Not Found	High	Not Found
Q8IR86	Bifocal, isoform B OS=Drosophila melanogaster GN=bif PE=2 SV=1	130	6.14	1235	34.768	9.17127	7	13	7	1	High	432	High	Not Found	Not Found	High
Q04448	Bifunctional methylenetetrahydrofolate dehydrogenase/cyclohydrolase, mitochondrial OS=Drosophila melanogaster GN=Nmdmc PE=2 SV=2	33.5	7.52	309	19.724	9.15395	4	7	4	1	High	242	High	Not Found	Not Found	Not Found
Q9VYD5	Branched-chain-amino-acid aminotransferase OS=Drosophila melanogaster GN=CG1673 PE=2 SV=2	49.5	7.09	443	34.022	9.14787	5	6	5	1	High	269	High	Not Found	Not Found	Not Found
Q9VAJ2	Bub3 OS=Drosophila melanogaster GN=Bub3 PE=2 SV=1	37.4	6.54	326	24.729	9.1358	5	6	5	1	High	189	High	Not Found	Not Found	Not Found
P08181	Casein kinase II subunit alpha OS=Drosophila melanogaster GN=CkIIalpha PE=1 SV=2	39.9	7.24	336	18.139	9.12106	4	4	4	1	High	130	High	Not Found	Not Found	Not Found
Q7JUP3	Caspar, isoform A OS=Drosophila melanogaster GN=casp PE=2 SV=1	78.4	4.89	695	12.774	9.09091	4	9	4	1	High	136	High	Not Found	Not Found	Not Found
Q9V3G6	CCR4-NOT transcription complex subunit 10 homolog OS=Drosophila melanogaster GN=CG18616 PE=1 SV=1	69.6	6.49	635	7.693	9.06921	3	3	3	1	High	79	High	Not Found	Not Found	Not Found
Q9I7L8	Cdc23, isoform A OS=Drosophila melanogaster GN=Cdc23 PE=2 SV=2	77.5	6.51	678	29.929	9.02527	5	7	5	1	High	326	High	Not Found	Not Found	Not Found
Q9VCJ0	CG10232 OS=Drosophila melanogaster GN=CG10232 PE=3 SV=1	34.3	6.7	302	23.447	9.01899	4	9	4	1	High	310	High	Not Found	Not Found	Not Found
Q9VM58	CG10399 OS=Drosophila melanogaster GN=CG10399 PE=2 SV=2	34.2	8.4	323	20.023	8.98551	5	6	5	1	High	185	High	Not Found	Not Found	Not Found
Q9VP68	CG10512, isoform A OS=Drosophila melanogaster GN=CG10512 PE=4 SV=1	47	8.25	446	49.138	8.96593	10	44	10	1	High	1652	High	Not Found	High	Not Found
Q9W3M6	CG10778, isoform A OS=Drosophila melanogaster GN=CG10778 PE=2 SV=2	35.2	6.73	300	10.457	8.96359	3	5	3	1	High	160	High	Not Found	Not Found	Not Found
Q9VDL4	CG10877 OS=Drosophila melanogaster GN=CG10877 PE=2 SV=1	48.5	8.44	441	20.322	8.95197	6	7	6	1	High	280	High	Not Found	Not Found	Not Found
Q7K1R6	CG10916 OS=Drosophila melanogaster GN=CG10916 PE=2 SV=1	29.5	5.6	263	10.007	8.9404	4	4	4	1	High	97	High	Not Found	Not Found	Not Found
Q95RI2	CG10973 OS=Drosophila melanogaster GN=CG10973 PE=2 SV=1	34	5.34	306	12.562	8.92857	3	3	3	1	High	130	High	Not Found	Not Found	Not Found
Q9W3G0	CG11190 OS=Drosophila melanogaster GN=CG11190 PE=2 SV=1	71.2	6.71	633	15.298	8.90052	3	3	3	1	High	114	High	Not Found	Not Found	Not Found
Q7K0F7	CG11200, isoform A OS=Drosophila melanogaster GN=CG11200 PE=2 SV=1	39.6	9.16	355	20.413	8.88252	5	6	5	1	High	194	High	Not Found	Not Found	Not Found
Q8INP9	CG11980, isoform C OS=Drosophila melanogaster GN=CG11980 PE=2 SV=1	40.9	6.95	359	14.602	8.86525	3	3	3	1	High	106	High	Not Found	Not Found	Not Found
Q9VHI7	CG11982 OS=Drosophila melanogaster GN=CG11982 PE=2 SV=1	40.3	4.79	380	41.639	8.83978	11	13	11	1	High	360	High	Not Found	Not Found	Not Found
Q95RX5	CG11984, isoform D OS=Drosophila melanogaster GN=CG11984 PE=2 SV=1	62.4	5.72	599	56.884	8.82653	11	25	11	1	High	830	High	Not Found	Not Found	Not Found
Q9VI84	CG1227 OS=Drosophila melanogaster GN=CG1227 PE=2 SV=1	36.5	5.71	320	8.484	8.82353	3	3	3	1	High	97	High	Not Found	Not Found	Not Found
Q8I725	CG1236 OS=Drosophila melanogaster GN=CG1236 PE=3 SV=2	38.4	8.27	347	50.613	8.78924	12	26	12	1	High	639	High	Not Found	High	Not Found
Q7PLS1	CG12567, isoform A OS=Drosophila melanogaster GN=CG12567-RA PE=2 SV=2	39.6	6.64	349	35.779	8.78099	8	19	7	1	High	456	High	Not Found	Not Found	Not Found
Q7K0D3	CG12909 OS=Drosophila melanogaster GN=CG12909 PE=2 SV=1	32.1	8.95	281	40.155	8.70166	9	15	9	1	High	577	High	Not Found	Not Found	Not Found
Q9VLL5	CG13397, isoform A OS=Drosophila melanogaster GN=ESTS:172F5T PE=2 SV=2	89.7	8.07	778	49.973	8.6887	12	13	12	1	High	388	High	Not Found	Not Found	Not Found
Q9V9Q4	CG1416, isoform A OS=Drosophila melanogaster GN=CG1416 PE=2 SV=2	40.1	6.57	354	41.522	8.68707	7	10	7	1	High	368	High	Not Found	Not Found	Not Found
Q9Y136	CG14526 OS=Drosophila melanogaster GN=CG14526 PE=4 SV=2	81.6	6.44	707	29.172	8.6558	7	8	7	1	High	242	High	Not Found	High	Not Found
Q9VAS0	CG14527 OS=Drosophila melanogaster GN=CG14527 PE=4 SV=1	81.1	6.35	700	13.042	8.65385	4	5	4	1	High	119	High	Not Found	High	Not Found
Q9W5B4	CG14629 OS=Drosophila melanogaster GN=EG:103E12.2 PE=2 SV=1	35	5.38	319	9.561	8.62832	4	4	4	1	High	111	High	Not Found	High	Not Found
Q9VGD4	CG14741 OS=Drosophila melanogaster GN=CG14741 PE=4 SV=2	193.2	7.64	1726	33.264	8.61326	8	8	8	1	High	138	High	Not Found	Not Found	Not Found
Q9VEV3	CG14894 OS=Drosophila melanogaster GN=CG14894 PE=2 SV=2	29.4	4.64	263	17.416	8.61244	3	4	3	1	High	230	High	Not Found	High	Not Found
Q9VZK1	CG14985, isoform B OS=Drosophila melanogaster GN=CG14985-RB PE=2 SV=3	27.9	6.8	241	17.792	8.60656	3	3	3	1	High	141	High	Not Found	Not Found	Not Found
Q9VRD4	CG1532 OS=Drosophila melanogaster GN=CG1532 PE=4 SV=1	31.6	5.39	288	32.454	8.59649	9	10	9	1	High	245	High	Not Found	High	High
Q7JVG6	CG1550 OS=Drosophila melanogaster GN=CG1550 PE=2 SV=1	72.5	5.16	626	6.385	8.58586	3	3	3	1	High	46	High	Not Found	Not Found	Not Found
Q9W019	CG15877 OS=Drosophila melanogaster GN=CG15877 PE=2 SV=1	32	9.35	277	63.791	8.55482	15	22	15	1	High	591	High	Not Found	Not Found	Not Found
Q9VYW4	CG1703 OS=Drosophila melanogaster GN=CG1703 PE=2 SV=1	101.5	5.82	901	28.013	8.54317	8	14	8	1	High	382	High	Not Found	High	Not Found
Q7PLL6	CG17514, isoform A OS=Drosophila melanogaster GN=CG17514 PE=4 SV=2	293.7	7.03	2630	8.991	8.54093	4	4	4	1	High	88	High	Not Found	High	Not Found
Q9VMY9	CG18143 OS=Drosophila melanogaster GN=DhpD PE=2 SV=1	48.9	6.43	448	22.233	8.45921	4	6	4	1	High	239	High	Not Found	Not Found	Not Found
Q7K1M4	CG1902, isoform A OS=Drosophila melanogaster GN=CG1902 PE=2 SV=1	35.8	6.2	312	27.367	8.44156	5	6	5	1	High	234	High	Not Found	High	Not Found
Q0KIB3	CG2051 OS=Drosophila melanogaster GN=CG2051 PE=4 SV=1	47.9	6.73	405	11.26	8.43558	3	3	3	1	High	107	High	Not Found	Not Found	Not Found
Q9VA53	CG2246, isoform A OS=Drosophila melanogaster GN=CG2246-RA PE=2 SV=2	44.8	8.21	406	28.583	8.42434	4	6	4	1	High	294	High	Not Found	Not Found	Not Found
B7Z0V3	CG2767, isoform B OS=Drosophila melanogaster GN=CG2767 PE=4 SV=1	39.1	6.25	349	12.014	8.41683	3	3	3	1	High	76	High	Not Found	Not Found	Not Found
Q9W4P6	CG2930, isoform A OS=Drosophila melanogaster GN=CG2930-RA PE=2 SV=2	89.2	4.77	810	23.157	8.3958	5	5	5	1	High	193	High	Not Found	High	Not Found
Q9VR31	CG2976, isoform A OS=Drosophila melanogaster GN=CG2976 PE=2 SV=1	38.9	5.17	331	11.824	8.36408	4	4	4	1	High	78	High	Not Found	Not Found	Not Found
Q9VQG1	CG3077, isoform A OS=Drosophila melanogaster GN=CG3077 PE=2 SV=2	37.2	6.47	326	32.84	8.27839	8	12	8	1	High	330	High	Not Found	Not Found	Not Found
Q8MSB1	CG31357 OS=Drosophila melanogaster GN=CG13638 PE=2 SV=1	45.3	8.24	394	31.312	8.20064	7	10	7	1	High	273	High	Not Found	Not Found	Not Found
Q7KSN8	CG31368, isoform D OS=Drosophila melanogaster GN=CG31368 PE=4 SV=2	172.2	6.1	1486	9.293	8.15789	3	3	3	1	High	91	High	Not Found	Not Found	Not Found
Q9VHZ5	CG31472, isoform A OS=Drosophila melanogaster GN=CG2649 PE=2 SV=3	27.9	8.35	246	16.312	8.14286	4	4	4	1	High	167	High	Not Found	Not Found	High
Q8SZY9	CG32075, isoform A OS=Drosophila melanogaster GN=CG6316 PE=2 SV=1	61.7	8.51	541	59.748	8.13242	14	18	14	1	High	473	High	Not Found	Not Found	Not Found
Q8I937	CG32409 OS=Drosophila melanogaster GN=CG32409 PE=4 SV=2	39.4	9.92	349	20.511	8.07799	3	17	3	1	High	671	High	Not Found	Not Found	Not Found
Q9VF14	CG3303 OS=Drosophila melanogaster GN=CG3303-RA PE=2 SV=2	37.1	6.68	322	28.402	8.07292	5	9	5	1	High	334	High	Not Found	Not Found	Not Found
Q9VV61	CG33158 OS=Drosophila melanogaster GN=CG33158 PE=4 SV=3	115.4	5.9	1033	21.029	8.04124	3	78	3	1	High	1757	High	Not Found	Not Found	Not Found
Q960Q8	CG3511 OS=Drosophila melanogaster GN=CG3511 PE=2 SV=1	71.7	7.14	637	12.718	8.02792	3	5	3	1	High	159	High	Not Found	Not Found	Not Found
Q9V3R3	CG3704 OS=Drosophila melanogaster GN=EG:BACR7A4.17 PE=2 SV=1	42.8	4.84	382	21.128	8.02632	4	6	4	1	High	284	High	Not Found	Not Found	Not Found
Q9VH26	CG3940 OS=Drosophila melanogaster GN=CG3940 PE=4 SV=2	33.9	5.16	304	14.074	8.00508	3	3	3	1	High	119	High	Not Found	High	High
B7YZF8	CG42321, isoform H OS=Drosophila melanogaster GN=CG42321 PE=4 SV=1	152.3	7.05	1350	43.801	7.98817	10	12	10	1	High	369	High	Not Found	Not Found	Not Found
Q7KSB5	CG4390, isoform B OS=Drosophila melanogaster GN=CG4390 PE=4 SV=1	36.3	6.58	330	32.459	7.92492	5	16	5	1	High	398	High	Not Found	Not Found	Not Found
Q9VDT8	CG4662, isoform A OS=Drosophila melanogaster GN=CG4662 PE=2 SV=2	57.3	7.36	497	18.839	7.89474	4	4	4	1	High	207	High	Not Found	Not Found	Not Found
Q9VAX8	CG4849 OS=Drosophila melanogaster GN=CG4849 PE=2 SV=1	110.6	5.03	975	19.672	7.88177	4	5	4	1	High	170	High	Not Found	Not Found	Not Found
Q9VGC2	CG4860 OS=Drosophila melanogaster GN=CG4860 PE=2 SV=1	44.9	8.38	415	40.579	7.86901	6	72	6	1	High	855	High	Not Found	Not Found	Not Found
Q9VAY6	CG4980 OS=Drosophila melanogaster GN=BCAS2 PE=2 SV=1	31.3	4.64	278	40.742	7.86632	11	13	11	1	High	375	High	Not Found	Not Found	Not Found
Q9VPF9	CG5274, isoform A OS=Drosophila melanogaster GN=CG5274 PE=2 SV=1	41.3	8.51	373	27.885	7.83582	7	12	6	1	High	309	High	Not Found	High	Not Found
Q9VCB9	CG5515, isoform A OS=Drosophila melanogaster GN=CG5515-RA PE=2 SV=1	28.5	4.34	244	16.656	7.80142	4	7	4	1	High	264	High	Not Found	Not Found	Not Found
Q95SI7	CG6028 OS=Drosophila melanogaster GN=CG6028 PE=2 SV=1	32.3	6.57	293	12.728	7.7951	3	4	3	1	High	88	High	Not Found	High	Not Found
Q9VSL9	CG6638 OS=Drosophila melanogaster GN=CG6638 PE=2 SV=1	46.2	8.18	420	16.526	7.78443	3	3	3	1	High	141	High	Not Found	Not Found	Not Found
Q9VCR2	CG6726, isoform A OS=Drosophila melanogaster GN=CG6726 PE=4 SV=2	45	5.62	401	17.558	7.7266	3	4	3	1	High	117	High	Not Found	Not Found	Not Found
Q9VUM3	CG7011 OS=Drosophila melanogaster GN=CG7011 PE=2 SV=1	42.3	7.21	373	18.733	7.71144	3	21	3	1	High	603	High	Not Found	Not Found	Not Found
Q8SXS0	CG7071, isoform A OS=Drosophila melanogaster GN=CG7071 PE=2 SV=1	34.5	9.03	302	17.232	7.70328	4	5	4	1	High	136	High	Not Found	Not Found	Not Found
Q9VFE7	CG7262 OS=Drosophila melanogaster GN=Nup93-2 PE=2 SV=1	90.5	7.15	796	12.083	7.70235	3	4	3	1	High	144	High	Not Found	Not Found	Not Found
Q9VQ60	CG7289 OS=Drosophila melanogaster GN=CG7289 PE=2 SV=2	72.4	7.97	637	10.977	7.69231	3	6	3	1	High	351	High	Not Found	Not Found	Not Found
Q9VED7	CG7785 OS=Drosophila melanogaster GN=CG7785 PE=2 SV=1	27.7	5.76	256	11.439	7.63359	3	3	3	1	High	78	High	Not Found	High	Not Found
Q9VW58	CG8004 OS=Drosophila melanogaster GN=CG8004 PE=2 SV=1	31.1	5.17	269	13.655	7.58377	3	3	3	1	High	157	High	Not Found	Not Found	Not Found
Q9VHN4	CG8043 OS=Drosophila melanogaster GN=CG8043 PE=2 SV=1	39.5	8.68	348	14.136	7.5662	4	6	4	1	High	160	High	Not Found	Not Found	Not Found
Q9VX35	CG8289 OS=Drosophila melanogaster GN=CG8289 PE=2 SV=1	37.4	9.73	336	24.835	7.55396	4	6	4	1	High	226	High	Not Found	High	Not Found
Q8SX78	CG8446, isoform B OS=Drosophila melanogaster GN=CG8446-RB PE=2 SV=1	44.1	9.1	396	62.534	7.54136	13	23	13	1	High	781	High	Not Found	Not Found	Not Found
Q7K4T8	CG8520 OS=Drosophila melanogaster GN=CG8520 PE=2 SV=1	52.4	8.06	458	91.076	7.52688	19	31	19	1	High	949	High	Not Found	Not Found	Not Found
Q7K2N0	CG8735 OS=Drosophila melanogaster GN=CG8735 PE=2 SV=1	43.6	9.13	387	22.652	7.52508	5	12	5	1	High	308	High	Not Found	Not Found	Not Found
Q9W0H6	CG9149 OS=Drosophila melanogaster GN=CG9149 PE=3 SV=2	41.1	7.05	392	19.738	7.49396	6	9	6	1	High	157	High	Not Found	Not Found	Not Found
Q7KT12	CG9331, isoform E OS=Drosophila melanogaster GN=CG9331 PE=3 SV=1	40.4	7.91	366	17.769	7.4883	4	5	4	1	High	148	High	Not Found	Not Found	Not Found
Q7KTW5	CG9391, isoform A OS=Drosophila melanogaster GN=CG9391 PE=2 SV=1	30.6	5.94	278	17.826	7.44921	4	7	4	1	High	183	High	Not Found	High	High
Q9VMC6	CG9547 OS=Drosophila melanogaster GN=CG9547 PE=2 SV=1	45.7	8.51	419	13.349	7.36434	3	5	3	1	High	164	High	Not Found	Not Found	Not Found
Q9VK44	CG9934, isoform A OS=Drosophila melanogaster GN=CG9934 PE=2 SV=1	138.5	5.87	1217	13.617	7.33945	4	5	4	1	High	145	High	Not Found	Not Found	Not Found
Q9VXG0	CG9947 OS=Drosophila melanogaster GN=CG9947-RA PE=2 SV=1	39.7	8.4	357	18.588	7.33262	5	8	5	1	High	158	High	Not Found	Not Found	Not Found
Q23997	Chitinase-like protein CG5210 OS=Drosophila melanogaster GN=CG5210 PE=1 SV=2	50.3	7.9	452	25.723	7.31463	4	24	4	1	High	527	High	Not Found	High	High
A8JNK4	Cip4, isoform B OS=Drosophila melanogaster GN=Cip4 PE=4 SV=1	74.1	5.86	665	31.426	7.30769	6	10	6	1	High	297	High	Not Found	Not Found	Not Found
E1JH01	COP9 complex homolog subunit 4, isoform B OS=Drosophila melanogaster GN=CSN4 PE=4 SV=1	46.4	6.32	407	18.314	7.2973	5	7	5	1	High	120	High	Not Found	Not Found	Not Found
Q9XZ58	COP9 signalosome complex subunit 5 OS=Drosophila melanogaster GN=CSN5 PE=1 SV=1	37.1	5.58	327	36.868	7.29271	7	52	7	1	High	675	High	Not Found	Not Found	Not Found
Q9VCY3	COP9 signalosome complex subunit 6 OS=Drosophila melanogaster GN=CSN6 PE=1 SV=1	38.3	5.82	341	9.86	7.25624	3	3	3	1	High	115	High	Not Found	Not Found	Not Found
Q9V9R2	Cullin-2, isoform A OS=Drosophila melanogaster GN=Cul-2 PE=2 SV=3	87.3	6.92	753	9.7	7.22433	3	3	3	1	High	90	High	Not Found	Not Found	Not Found
Q27606	Cytochrome P450 4e2 OS=Drosophila melanogaster GN=Cyp4e2 PE=2 SV=2	60.7	8.87	526	16.271	7.08447	3	3	3	1	High	140	High	Not Found	Not Found	Not Found
Q9U9P7	Cytoplasmic phosphatidylinositol transfer protein 1 OS=Drosophila melanogaster GN=rdgBbeta PE=2 SV=1	31.7	5.45	273	17.361	7.0761	4	4	4	1	High	146	High	Not Found	Not Found	Not Found
Q9W1H5	Decapping protein 1, isoform A OS=Drosophila melanogaster GN=Dcp1 PE=1 SV=1	41.3	7.17	372	9.171	7.03764	3	3	3	1	High	79	High	Not Found	High	Not Found
Q9Y140	Dehydrogenase/reductase SDR family protein 7-like OS=Drosophila melanogaster GN=CG7601 PE=2 SV=1	35.7	9.26	326	17.703	7.02211	3	4	3	1	High	159	High	Not Found	Not Found	Not Found
Q9VTV9	Delta-aminolevulinic acid dehydratase OS=Drosophila melanogaster GN=Pbgs PE=2 SV=1	35.9	7.49	327	17.052	6.99387	5	8	5	1	High	186	High	Not Found	Not Found	Not Found
A1ZAW0	Dicer-2 OS=Drosophila melanogaster GN=Dcr-2 PE=1 SV=1	197.6	6.86	1722	43.299	6.95035	9	10	9	1	High	309	High	Not Found	Not Found	Not Found
P32748	Dihydroorotate dehydrogenase (quinone), mitochondrial OS=Drosophila melanogaster GN=Dhod PE=2 SV=2	44.3	9.25	405	20.809	6.92641	6	6	6	1	High	180	High	Not Found	Not Found	Not Found
Q9W1H4	DNA ligase 1 OS=Drosophila melanogaster GN=DNA-ligI PE=1 SV=2	84.7	6.62	747	12.664	6.86901	3	3	3	1	High	91	High	Not Found	Not Found	Not Found
Q9VB62	DNA polymerase alpha subunit B OS=Drosophila melanogaster GN=DNApol-alpha73 PE=1 SV=2	66.9	5.5	609	14.198	6.83919	3	3	3	1	High	148	High	Not Found	Not Found	Not Found
P54358	DNA polymerase delta catalytic subunit OS=Drosophila melanogaster GN=DNApol-delta PE=2 SV=2	124.8	6.92	1092	21.419	6.83761	4	5	4	1	High	255	High	Not Found	Not Found	Not Found
P49735	DNA replication licensing factor Mcm2 OS=Drosophila melanogaster GN=Mcm2 PE=1 SV=1	100.4	5.11	887	23.703	6.80272	5	6	5	1	High	207	High	Not Found	Not Found	Not Found
Q9VLQ1	Dolichyl-phosphate beta-glucosyltransferase OS=Drosophila melanogaster GN=wol PE=1 SV=1	37.1	8.06	326	19.775	6.75453	3	6	3	1	High	202	High	Not Found	Not Found	Not Found
Q7KHK9	DREAM OS=Drosophila melanogaster GN=dream PE=2 SV=1	57.4	9.8	527	17.346	6.73195	6	7	6	1	High	137	High	Not Found	Not Found	Not Found
Q9V3C8	DShc protein OS=Drosophila melanogaster GN=Shc PE=2 SV=1	45	6.54	409	27.743	6.72579	7	8	7	1	High	225	High	Not Found	Not Found	Not Found
M9ND00	Dynamin associated protein 160, isoform D OS=Drosophila melanogaster GN=Dap160 PE=4 SV=1	131.6	5.52	1190	31.791	6.65064	6	13	6	1	High	529	High	Not Found	High	Not Found
O18645	EG:132E8.2 protein OS=Drosophila melanogaster GN=SNF1A PE=1 SV=1	64.6	8.43	582	11.28	6.64336	3	3	3	1	High	96	High	Not Found	Not Found	Not Found
Q9W541	EIF2B-epsilon protein OS=Drosophila melanogaster GN=eIF2B-epsilon PE=2 SV=1	75	5.07	669	19.711	6.63265	4	6	4	1	High	228	High	Not Found	Not Found	Not Found
Q9VM33	Elongation factor G, mitochondrial OS=Drosophila melanogaster GN=ico PE=2 SV=2	83.5	6.73	745	22.523	6.58385	4	7	4	1	High	354	High	Not Found	Not Found	Not Found
Q9V3V9	Endonuclease G inhibitor, isoform A OS=Drosophila melanogaster GN=EndoGI PE=1 SV=1	40.6	4.6	359	22.673	6.57407	6	6	6	1	High	179	High	Not Found	Not Found	Not Found
Q9NIV1	Eukaryotic translation initiation factor 2-alpha kinase OS=Drosophila melanogaster GN=PEK PE=1 SV=2	131	5.08	1162	22.333	6.56013	5	5	5	1	High	188	High	Not Found	Not Found	Not Found
O02195	Eukaryotic translation initiation factor 3 subunit I OS=Drosophila melanogaster GN=Trip1 PE=1 SV=1	36.1	5.34	326	14.217	6.5389	4	4	4	1	High	137	High	Not Found	High	Not Found
Q9VDE6	Exocyst complex component 6 OS=Drosophila melanogaster GN=sec15 PE=1 SV=1	88.7	6.4	766	12.439	6.45695	3	3	3	1	High	123	High	Not Found	Not Found	Not Found
Q9VSJ8	Exocyst complex component 7 OS=Drosophila melanogaster GN=exo70 PE=1 SV=2	80	6.9	693	22.136	6.41918	6	8	6	1	High	251	High	Not Found	Not Found	Not Found
Q9N6D7	FI03258p OS=Drosophila melanogaster GN=hrg PE=2 SV=1	74.5	7.09	659	12.85	6.39432	3	3	3	1	High	97	High	Not Found	Not Found	Not Found
Q9W0G4	FI03834p OS=Drosophila melanogaster GN=l(3)02640 PE=2 SV=1	68.9	6.89	652	10.091	6.36238	4	4	4	1	High	88	High	Not Found	High	Not Found
Q7KND8	FI09619p OS=Drosophila melanogaster GN=Mad1 PE=2 SV=1	85	6.49	730	17.668	6.29471	4	8	4	1	High	218	High	Not Found	Not Found	Not Found
Q8IQH0	FI12817p OS=Drosophila melanogaster GN=Nrx-IV PE=2 SV=2	145	6.51	1284	43.292	6.29454	10	14	10	1	High	451	High	Not Found	Not Found	Not Found
Q8IPA2	FI17312p1 OS=Drosophila melanogaster GN=Mal-B2 PE=2 SV=1	64.9	5.26	564	15.419	6.25528	4	5	4	1	High	181	High	Not Found	High	Not Found
A8JRH3	FI20012p1 OS=Drosophila melanogaster GN=tmod PE=2 SV=1	58.7	4.72	526	18.102	6.2439	5	5	4	1	High	96	High	Not Found	Not Found	Not Found
Q9VZQ1	FI21232p1 OS=Drosophila melanogaster GN=YT521-B PE=2 SV=2	76.2	9.64	721	16.632	6.14849	4	5	4	1	High	138	High	Not Found	Not Found	Not Found
Q7K7A9	Flap endonuclease 1 OS=Drosophila melanogaster GN=Fen1 PE=2 SV=1	42.9	8.53	385	13.824	6.12245	3	3	3	1	High	123	High	Not Found	Not Found	Not Found
Q7KSD3	Frayed, isoform A OS=Drosophila melanogaster GN=fray PE=2 SV=1	60.3	6	552	12.737	6.10973	3	4	3	1	High	142	High	Not Found	Not Found	Not Found
O97422	Galactosylgalactosylxylosylprotein 3-beta-glucuronosyltransferase I OS=Drosophila melanogaster GN=GlcAT-I PE=2 SV=2	35	9.14	306	10.046	6.09037	4	4	4	1	High	71	High	Not Found	Not Found	Not Found
Q9VAY9	GH07821p OS=Drosophila melanogaster GN=mRpS22 PE=2 SV=1	45.8	7.74	393	10.011	6.06061	3	3	3	1	High	74	High	Not Found	Not Found	Not Found
Q7JX82	GH21964p OS=Drosophila melanogaster GN=kermit PE=2 SV=1	36.8	6.3	336	8.202	6.0274	4	4	4	1	High	59	High	Not Found	Not Found	Not Found
P20477	Glutamine synthetase 1, mitochondrial OS=Drosophila melanogaster GN=Gs1 PE=2 SV=3	44.4	6.46	399	56.586	5.97552	14	15	14	1	High	376	High	Not Found	Not Found	Not Found
P13706	Glycerol-3-phosphate dehydrogenase [NAD(+)], cytoplasmic OS=Drosophila melanogaster GN=Gpdh PE=1 SV=3	39.7	6.61	363	11.128	5.96546	3	3	3	1	High	128	High	Not Found	Not Found	Not Found
Q9VN19	Golgi to ER traffic protein 4 homolog OS=Drosophila melanogaster GN=CG9853 PE=2 SV=1	38.5	6.54	339	16.282	5.96273	4	5	4	1	High	153	High	Not Found	Not Found	Not Found
P32234	GTP-binding protein 128up OS=Drosophila melanogaster GN=128up PE=2 SV=2	41.1	8.6	368	25.107	5.95948	4	6	4	1	High	233	High	Not Found	Not Found	Not Found
Q9VW37	Helix loop helix protein 106, isoform A OS=Drosophila melanogaster GN=HLH106 PE=2 SV=1	124.4	7.71	1113	26.56	5.95238	3	37	3	1	High	1129	High	Not Found	Not Found	Not Found
Q95UI6	Hephaestus OS=Drosophila melanogaster GN=heph PE=2 SV=1	84.6	8.95	789	13.81	5.94872	4	4	4	1	High	131	High	Not Found	Not Found	Not Found
Q24276	Hsp90 co-chaperone Cdc37 OS=Drosophila melanogaster GN=Cdc37 PE=1 SV=1	45.1	5.06	389	15.417	5.93792	3	13	3	1	High	217	High	Not Found	Not Found	Not Found
Q9VG73	Interleukin enhancer-binding factor 2 homolog OS=Drosophila melanogaster GN=CG5641 PE=2 SV=1	43.6	6.93	396	13.13	5.88235	3	3	3	1	High	132	High	Not Found	Not Found	Not Found
Q08605	Isoform B of Transcription factor GAGA OS=Drosophila melanogaster GN=Trl	54.8	8.03	519	23.245	5.87326	5	5	5	1	High	215	High	Not Found	High	High
P06754-5	Isoform L of Tropomyosin-1, isoforms 9A/A/B OS=Drosophila melanogaster GN=Tm1	32.5	4.77	284	11.477	5.84588	4	4	4	1	High	104	High	Not Found	Not Found	Not Found
Q9V5M3-2	Isoform O of Longitudinals lacking protein, isoforms N/O/W/X/Y OS=Drosophila melanogaster GN=lola	71.8	5.03	668	28.906	5.8104	4	10	4	1	High	309	High	Not Found	Not Found	Not Found
Q9VGR7	J domain-containing protein CG6693 OS=Drosophila melanogaster GN=CG6693 PE=1 SV=1	34.9	8.59	299	16.592	5.78125	3	4	3	1	High	200	High	Not Found	Not Found	Not Found
Q24372	Lachesin OS=Drosophila melanogaster GN=Lac PE=1 SV=2	39.9	5.45	359	16.964	5.7508	3	6	3	1	High	196	High	Not Found	High	Not Found
Q9VZX6	LD06441p OS=Drosophila melanogaster GN=mRpS35 PE=2 SV=1	37.6	9.03	326	24.702	5.71848	3	15	3	1	High	587	High	Not Found	Not Found	Not Found
Q9VEV1	LD10376p OS=Drosophila melanogaster GN=Pak3 PE=2 SV=1	64.1	6.13	569	19.071	5.68182	3	5	3	1	High	181	High	Not Found	Not Found	Not Found
Q95TU9	LD15470p OS=Drosophila melanogaster GN=tacc PE=2 SV=1	145.5	5	1308	18.166	5.66572	4	4	4	1	High	150	High	Not Found	Not Found	Not Found
Q8SX76	LD24646p OS=Drosophila melanogaster GN=pch2 PE=2 SV=1	46.5	5.69	421	14.952	5.65844	5	7	5	1	High	166	High	Not Found	Not Found	Not Found
Q7K0T7	LD33470p OS=Drosophila melanogaster GN=psq PE=2 SV=1	114.9	6.74	1064	11.944	5.65584	3	3	3	1	High	88	High	Not Found	Not Found	Not Found
Q9VEJ1	LD36095p OS=Drosophila melanogaster GN=SF1 PE=2 SV=3	87.3	9.61	787	20.154	5.65371	4	6	4	1	High	172	High	Not Found	Not Found	Not Found
Q9V414	LD36341p OS=Drosophila melanogaster GN=Smg5 PE=2 SV=1	135.2	7.43	1177	18.817	5.55556	5	6	5	1	High	177	High	Not Found	High	Not Found
Q7K0L5	LP01562p OS=Drosophila melanogaster GN=veil PE=2 SV=1	65.4	4.96	599	21.902	5.55231	6	6	6	1	High	148	High	Not Found	High	Not Found
Q9VLR9	Metallophosphoesterase 1 homolog OS=Drosophila melanogaster GN=PGAP5 PE=2 SV=4	43.3	8.07	370	7.748	5.54675	3	4	3	1	High	112	High	Not Found	Not Found	Not Found
Q9VC48	Methionine aminopeptidase OS=Drosophila melanogaster GN=CG13630 PE=2 SV=1	41.7	6.93	374	12.831	5.49598	3	3	3	1	High	92	High	Not Found	Not Found	Not Found
Q9VIK9	Methyltransferase-like protein 13 OS=Drosophila melanogaster GN=CG2614 PE=2 SV=1	76	6.46	673	10.27	5.49451	3	4	3	1	High	151	High	Not Found	Not Found	Not Found
Q9VL44	MIP05602p OS=Drosophila melanogaster GN=Spn31A PE=2 SV=1	42.5	5.53	382	13.247	5.49363	4	4	4	1	High	93	High	Not Found	Not Found	Not Found
Q9W002	Misshapen, isoform A OS=Drosophila melanogaster GN=msn PE=4 SV=3	162.3	9.33	1504	16.114	5.40936	3	3	3	1	High	145	High	Not Found	High	High
Q9VAY3	Mitoferrin OS=Drosophila melanogaster GN=mfrn PE=2 SV=1	41.8	8.75	379	14.261	5.39419	3	7	3	1	High	168	High	Not Found	High	High
O61443	Mitogen-activated protein kinase 14B OS=Drosophila melanogaster GN=p38b PE=1 SV=1	42.1	6.48	365	20.024	5.36218	4	7	4	1	High	367	High	Not Found	Not Found	Not Found
Q9VIP0	Nessun dorma, isoform A OS=Drosophila melanogaster GN=nesd PE=4 SV=1	67.7	5.07	602	19.19	5.34709	5	6	5	1	High	177	High	Not Found	Not Found	Not Found
Q9VVA6	Nuclear migration protein NudC OS=Drosophila melanogaster GN=nudC PE=2 SV=2	37.8	5.64	332	12.575	5.28201	4	7	4	1	High	93	High	Not Found	High	Not Found
Q9W1X4	Nuclear pore complex protein Nup214 OS=Drosophila melanogaster GN=Nup214 PE=1 SV=2	175.1	8.75	1711	20.414	5.27344	3	27	3	1	High	685	High	Not Found	High	Not Found
Q9Y0Y6	Nuclear receptor-binding protein homolog OS=Drosophila melanogaster GN=Madm PE=1 SV=1	70.5	5.12	637	27.048	5.25926	6	6	6	1	High	224	High	Not Found	Not Found	Not Found
Q9V4W1	Nucleoporin GLE1 OS=Drosophila melanogaster GN=GLE1 PE=2 SV=1	77.3	6.8	677	10.758	5.23466	4	4	4	1	High	98	High	Not Found	High	Not Found
Q8SWU7	Obg-like ATPase 1 OS=Drosophila melanogaster GN=CG1354 PE=1 SV=1	44.9	6.71	397	20.128	5.22388	4	5	4	1	High	152	High	Not Found	Not Found	Not Found
M9PFE4	Palmitoyltransferase OS=Drosophila melanogaster GN=Hip14 PE=3 SV=1	73.3	7.99	655	30.323	5.15556	7	9	7	1	High	275	High	Not Found	Not Found	Not Found
A1Z8S6	Pds5 OS=Drosophila melanogaster GN=pds5 PE=2 SV=1	138.8	7.64	1218	14.166	5.15532	5	7	5	1	High	108	High	Not Found	High	Not Found
Q9W0I6	Phosphatidylinositide phosphatase SAC1 OS=Drosophila melanogaster GN=Sac1 PE=2 SV=1	67.7	8.34	592	64.312	5.15464	14	26	14	1	High	602	High	Not Found	Not Found	Not Found
Q7KNF2	Polyadenylate-binding protein 2 OS=Drosophila melanogaster GN=Pabp2 PE=2 SV=1	25	5.2	224	10.243	5.13834	3	3	3	1	High	89	High	Not Found	Not Found	Not Found
Q9VUR3	Probable aminoacyl tRNA synthase complex-interacting multifunctional protein 2 OS=Drosophila melanogaster GN=CG12304 PE=3 SV=1	36.9	8.9	334	41.591	5.09671	10	11	10	1	High	334	High	Not Found	Not Found	Not Found
Q9VD51	Probable ATP-dependent RNA helicase pitchoune OS=Drosophila melanogaster GN=pit PE=2 SV=2	76.9	7.97	680	15.382	5.07559	4	8	4	1	High	183	High	Not Found	Not Found	Not Found
Q9VAI1	Probable complex I intermediate-associated protein 30, mitochondrial OS=Drosophila melanogaster GN=CG7598 PE=2 SV=1	34.2	9.01	296	11.747	5.0237	4	5	4	1	High	92	High	Not Found	Not Found	Not Found
Q7K1Y4	Probable cytosolic iron-sulfur protein assembly protein Ciao1 OS=Drosophila melanogaster GN=Ciao1 PE=1 SV=1	37	5.27	335	11.344	5.01475	3	3	3	1	High	108	High	Not Found	Not Found	Not Found
Q8T3L6	Probable malonyl-CoA-acyl carrier protein transacylase, mitochondrial OS=Drosophila melanogaster GN=beg PE=2 SV=2	42.1	9.16	379	18.921	5.01419	4	5	4	1	High	199	High	Not Found	Not Found	Not Found
Q9VCE6	Probable N6-adenosine-methyltransferase MT-A70-like protein OS=Drosophila melanogaster GN=Ime4 PE=2 SV=1	68.1	5.55	608	19.501	5.01412	6	6	6	1	High	176	High	Not Found	Not Found	Not Found
Q9VV41	Probable tRNA N6-adenosine threonylcarbamoyltransferase OS=Drosophila melanogaster GN=CG4933 PE=2 SV=1	38.5	7.03	347	15.478	4.98575	3	3	3	1	High	133	High	Not Found	Not Found	Not Found
Q9V677	Proteasome-associated protein ECM29 homolog OS=Drosophila melanogaster GN=CG8858 PE=1 SV=1	212	6.86	1890	20.397	4.98442	5	5	5	1	High	154	High	Not Found	Not Found	Not Found
Q9U6Y9	Protein arginine N-methyltransferase 5 OS=Drosophila melanogaster GN=csul PE=1 SV=2	69.7	6.24	610	13.636	4.97449	3	5	3	1	High	180	High	Not Found	Not Found	Not Found
P20480	Protein claret segregational OS=Drosophila melanogaster GN=ncd PE=1 SV=1	77.4	9.17	700	53.725	4.97359	7	12	7	1	High	410	High	Not Found	Not Found	Not Found
P17886	Protein crooked neck OS=Drosophila melanogaster GN=crn PE=2 SV=2	84.2	5.94	702	18.481	4.96942	4	4	4	1	High	134	High	Not Found	Not Found	Not Found
Q9VLT1	Protein MON2 homolog OS=Drosophila melanogaster GN=mon2 PE=2 SV=4	186.9	6.54	1684	10.132	4.94297	3	4	3	1	High	107	High	Not Found	High	Not Found
P53997	Protein SET OS=Drosophila melanogaster GN=Set PE=1 SV=2	31	4.36	269	56.9	4.93456	17	21	17	1	High	451	High	Not Found	Not Found	Not Found
Q9W032	Protein SGT1 homolog ecdysoneless OS=Drosophila melanogaster GN=ecd PE=1 SV=1	77.9	4.87	684	10.505	4.90534	4	4	4	1	High	93	High	Not Found	Not Found	Not Found
P10379	Protein unzipped OS=Drosophila melanogaster GN=uzip PE=1 SV=2	54.3	6.38	488	12.788	4.78261	5	5	4	1	High	119	High	Not Found	High	Not Found
M9PCD6	Proteome of centrioles 1, isoform B OS=Drosophila melanogaster GN=Poc1 PE=4 SV=1	44	7.12	403	20.399	4.78224	6	8	6	1	High	198	High	Not Found	Not Found	Not Found
Q9VS54	Quemao, isoform A OS=Drosophila melanogaster GN=qm PE=2 SV=1	38.8	7.01	338	14.34	4.75578	3	3	3	1	High	142	High	Not Found	Not Found	Not Found
P53034	Replication factor C subunit 2 OS=Drosophila melanogaster GN=RfC4 PE=2 SV=1	37.2	7.72	331	30.443	4.75087	6	7	6	1	High	249	High	Not Found	Not Found	Not Found
Q9GQR5	RH02809p OS=Drosophila melanogaster GN=stai PE=2 SV=1	29.6	8.25	257	15.128	4.62428	4	5	4	1	High	129	High	Not Found	Not Found	Not Found
Q9VKQ3	Ribosome biogenesis protein WDR12 homolog OS=Drosophila melanogaster GN=CG6724 PE=2 SV=1	47.2	5.38	420	10.246	4.61894	3	5	3	1	High	167	High	Not Found	Not Found	Not Found
M9PFV9	RNA polymerase II elongation factor, isoform B OS=Drosophila melanogaster GN=TfIIS PE=4 SV=1	34.3	9.06	313	16.904	4.61538	3	3	3	1	High	164	High	Not Found	High	High
O18373	Selenide, water dikinase OS=Drosophila melanogaster GN=SelD PE=1 SV=1	43.4	6.93	398	20.657	4.60526	3	3	3	1	High	199	High	Not Found	Not Found	Not Found
P42207	Septin-1 OS=Drosophila melanogaster GN=Sep1 PE=1 SV=1	41.1	6.55	361	10.733	4.57875	4	4	4	1	High	108	High	Not Found	Not Found	Not Found
Q9W457	Serine hydroxymethyltransferase OS=Drosophila melanogaster GN=CG3011 PE=2 SV=1	58.8	9.04	537	11.75	4.50237	3	6	3	1	High	136	High	Not Found	Not Found	Not Found
Q7K8Y5	Serine protease inhibitor 4, isoform B OS=Drosophila melanogaster GN=Spn42Da PE=2 SV=1	47.6	6.01	424	9.246	4.46429	3	4	3	1	High	79	High	Not Found	High	Not Found
A4V0S1	Syntaxin 5, isoform B OS=Drosophila melanogaster GN=Syx5 PE=3 SV=1	51.8	6.55	467	19.239	4.44145	5	5	5	1	High	189	High	Not Found	Not Found	Not Found
M9NFR6	Terribly reduced optic lobes, isoform L OS=Drosophila melanogaster GN=trol PE=4 SV=1	512.1	4.92	4621	18.546	4.28571	3	4	3	1	High	139	High	Not Found	Not Found	Not Found
Q9V3W1	Tetratricopeptide repeat protein 2 OS=Drosophila melanogaster GN=Tpr2 PE=2 SV=1	58	6.49	508	17.943	4.26301	4	11	4	1	High	339	High	Not Found	Not Found	Not Found
Q9V460	Transcription elongation factor SPT5 OS=Drosophila melanogaster GN=Spt5 PE=1 SV=1	119.4	6.25	1078	29.911	4.21885	5	9	5	1	High	281	High	Not Found	Not Found	Not Found
P18289	Transcription factor AP-1 OS=Drosophila melanogaster GN=Jra PE=1 SV=2	31	9.33	289	28.794	4.19552	7	11	7	1	High	305	High	Not Found	High	Not Found
P49847	Transcription initiation factor TFIID subunit 6 OS=Drosophila melanogaster GN=Taf6 PE=1 SV=2	65.6	8.94	606	16.458	4.18719	5	6	5	1	High	161	High	Not Found	Not Found	High
M9PHI3	Transport and golgi organization 13, isoform F OS=Drosophila melanogaster GN=Tango13 PE=4 SV=1	59.7	8.29	513	27.21	4.10317	5	8	5	1	High	287	High	Not Found	Not Found	Not Found
Q7KVD1	Trio, isoform A OS=Drosophila melanogaster GN=trio PE=4 SV=1	256.8	6.58	2263	6.733	3.9557	3	3	3	1	High	80	High	Not Found	High	Not Found
Q9VIS4	tRNA-dihydrouridine(47) synthase [NAD(P)(+)] OS=Drosophila melanogaster GN=CG10463 PE=3 SV=1	68	7.24	604	7.813	3.8961	3	3	3	1	High	67	High	Not Found	Not Found	Not Found
Q9VFM9	Twinfilin OS=Drosophila melanogaster GN=twf PE=1 SV=1	39	6.99	343	26.006	3.88857	4	6	4	1	High	363	High	Not Found	Not Found	Not Found
Q9VTF9	Ubiquitin fusion degradation protein 1 homolog OS=Drosophila melanogaster GN=Ufd1-like PE=2 SV=1	34.8	6.25	316	9.484	3.82562	3	3	3	1	High	78	High	Not Found	Not Found	Not Found
Q9VDL1	UPF0483 protein CG5412 OS=Drosophila melanogaster GN=CG5412 PE=2 SV=1	30.6	5.29	279	17.118	3.82328	4	4	4	1	High	131	High	Not Found	Not Found	Not Found
A1Z713	Vacuolar protein sorting 13 OS=Drosophila melanogaster GN=Vps13 PE=4 SV=2	374.3	5.85	3321	10.134	3.77541	3	3	3	1	High	92	High	Not Found	Not Found	Not Found
Q8MSY4	Vacuolar protein sorting-associated protein 51 homolog OS=Drosophila melanogaster GN=CG15087 PE=2 SV=1	83.9	5.4	740	23.012	3.75723	4	5	4	1	High	181	High	Not Found	High	Not Found
Q7JW27	WAS protein family homolog 1 OS=Drosophila melanogaster GN=wash PE=1 SV=1	53.2	6.18	499	7.944	3.59408	3	3	3	1	High	84	High	Not Found	Not Found	Not Found
Q7KVP9	Xeroderma pigmentosum D, isoform A OS=Drosophila melanogaster GN=Xpd PE=4 SV=1	88	6.77	769	11.182	3.55191	3	3	3	1	High	79	High	Not Found	Not Found	Not Found
Q9VXF9	AT13091p OS=Drosophila melanogaster GN=rngo PE=2 SV=1	50.5	5.16	458	14.111	3.54862	3	7	3	1	High	154	Not Found	High	Not Found	Not Found
Q6NLJ9	AT19138p OS=Drosophila melanogaster GN=CG30109 PE=4 SV=1	9.9	5.19	88	10.164	3.47144	3	3	3	1	High	107	Not Found	High	High	Not Found
Q8SYJ2	CG32230, isoform A OS=Drosophila melanogaster GN=CG32230 PE=4 SV=1	9.4	9.26	83	28.185	3.42915	5	8	5	1	High	397	Not Found	High	Not Found	High
Q9VPD7	CG32425, isoform A OS=Drosophila melanogaster GN=CG32425 PE=2 SV=2	84.3	6.13	759	14.363	3.4178	4	6	4	1	High	180	Not Found	High	Not Found	Not Found
Q9VPB0	CG3680, isoform A OS=Drosophila melanogaster GN=CG3680-RA PE=2 SV=2	99.9	6.89	926	16.2	3.31061	3	4	3	1	High	154	Not Found	High	High	Not Found
Q9VXY3	CG5599 OS=Drosophila melanogaster GN=CG5599 PE=2 SV=1	50	6.61	462	60.669	3.30703	9	15	9	1	High	593	Not Found	High	Not Found	Not Found
Q9VG51	CG6359 OS=Drosophila melanogaster GN=Snx3 PE=2 SV=1	19.4	9.14	167	10.41	3.27869	3	3	3	1	High	103	Not Found	High	High	Not Found
Q9VWP1	CG7288 OS=Drosophila melanogaster GN=CG7288 PE=2 SV=2	57.5	8.46	494	10.624	3.24927	3	3	3	1	High	73	Not Found	High	Not Found	Not Found
Q9VLN8	CG7778 OS=Drosophila melanogaster GN=CG7778 PE=2 SV=1	28.3	4.5	269	8.25	3.24362	3	3	3	1	High	76	Not Found	High	High	High
Q9VF39	CG9590 OS=Drosophila melanogaster GN=CG9590 PE=2 SV=1	50.6	4.69	460	22.288	3.16421	4	9	4	1	High	341	Not Found	High	Not Found	Not Found
Q24368	Chromatin-remodeling complex ATPase chain Iswi OS=Drosophila melanogaster GN=Iswi PE=1 SV=1	118.8	8.29	1027	9.14	3.14465	3	3	3	1	High	63	Not Found	High	High	Not Found
P04052	DNA-directed RNA polymerase II subunit RPB1 OS=Drosophila melanogaster GN=RpII215 PE=3 SV=4	209	7.81	1887	32.808	3.11764	9	14	9	1	High	382	Not Found	High	Not Found	Not Found
Q8IMX1	LD39302p OS=Drosophila melanogaster GN=twin PE=2 SV=1	65	7.08	567	10.607	3.04026	3	3	3	1	High	96	Not Found	High	Not Found	Not Found
M9NEW1	Myosin light chain cytoplasmic, isoform B OS=Drosophila melanogaster GN=Mlc-c PE=4 SV=1	17.5	4.78	153	12.647	2.99685	3	4	3	1	High	102	Not Found	High	High	High
Q9VE00	Probable cytochrome P450 12a4, mitochondrial OS=Drosophila melanogaster GN=Cyp12a4 PE=2 SV=2	61.7	8.6	536	9.462	2.95316	3	3	3	1	High	85	Not Found	High	Not Found	Not Found
Q9W223	Probable cytochrome P450 6d2 OS=Drosophila melanogaster GN=Cyp6d2 PE=2 SV=1	58.6	7.31	512	13.042	2.91568	3	4	3	1	High	143	Not Found	High	Not Found	Not Found
Q9VLR5	RNA polymerase II transcriptional coactivator OS=Drosophila melanogaster GN=Ssb-c31a PE=2 SV=1	12.2	9.17	110	21.633	2.85392	5	7	5	1	High	217	Not Found	High	Not Found	Not Found
A1Z9S6	Su(Var)2-HP2, isoform A OS=Drosophila melanogaster GN=Su(var)2-HP2 PE=4 SV=1	355.8	6.14	3257	12.381	2.73532	3	6	3	1	High	111	Not Found	High	High	High
Q9W058	Succinyl-CoA:3-ketoacid-coenzyme A transferase OS=Drosophila melanogaster GN=CG1140 PE=1 SV=1	54.9	8.37	516	18.476	2.58555	5	8	5	1	High	247	Not Found	High	High	Not Found
Q24238	Alkaline phosphatase 4 OS=Drosophila melanogaster GN=Aph-4 PE=2 SV=3	65.2	6.29	596	34.952	2.53807	8	72	8	1	High	1472	Not Found	Not Found	High	Not Found
Q7JWE2	CG13335, isoform A OS=Drosophila melanogaster GN=CG13335 PE=4 SV=1	46.4	7.05	410	32.777	2.52437	8	13	8	1	High	328	Not Found	Not Found	High	High
Q9VI56	CG1943, isoform A OS=Drosophila melanogaster GN=CG1943 PE=4 SV=1	12.4	9.44	118	24.62	2.49423	4	7	4	1	High	270	Not Found	Not Found	High	High
Q9XZ34	CG30085 OS=Drosophila melanogaster GN=Rif1 PE=2 SV=1	156.7	6.65	1416	14.703	2.48092	4	5	4	1	High	138	Not Found	Not Found	High	Not Found
Q8SY25	CG30394, isoform A OS=Drosophila melanogaster GN=CG10500 PE=2 SV=1	91.2	5.77	831	12.368	2.4377	5	8	5	1	High	130	Not Found	Not Found	High	Not Found
Q9VN58	CG42574 OS=Drosophila melanogaster GN=ctrip PE=4 SV=4	336.4	7.25	3140	21.757	2.25365	3	4	3	1	High	171	Not Found	Not Found	High	Not Found
Q9VG05	CG7518, isoform E OS=Drosophila melanogaster GN=CG7518 PE=4 SV=3	267.3	8.35	2455	8.828	2.14866	3	3	3	1	High	68	Not Found	Not Found	High	High
Q9VIH9	CG9338, isoform A OS=Drosophila melanogaster GN=CG9338 PE=2 SV=1	15.7	6.42	147	15.64	2.13375	6	9	5	1	High	167	Not Found	Not Found	High	High
Q9VFN9	CG9922 OS=Drosophila melanogaster GN=CG9922 PE=2 SV=1	14	4.74	124	11.122	2.10069	3	3	3	1	High	80	Not Found	Not Found	High	High
M9NCZ5	Diaphanous, isoform D OS=Drosophila melanogaster GN=dia PE=4 SV=1	123.9	8.32	1098	19.565	1.87898	5	5	5	1	High	123	Not Found	Not Found	High	Not Found
Q7KNM2	Dorsal interacting protein 4 OS=Drosophila melanogaster GN=lwr PE=1 SV=1	18.1	8.41	159	12.135	1.85185	3	3	3	1	High	100	Not Found	Not Found	High	Not Found
M9PDH1	Enhancer of bithorax, isoform H OS=Drosophila melanogaster GN=E(bx) PE=4 SV=1	311.2	8.27	2761	10.812	1.80371	3	4	3	1	High	116	Not Found	Not Found	Not Found	High
Q8MLV1	Lamin-B receptor OS=Drosophila melanogaster GN=LBR PE=1 SV=1	83.1	9.79	741	17.591	1.65613	5	6	5	1	High	213	Not Found	Not Found	High	High
P82890	Low molecular weight phosphotyrosine protein phosphatase 1 OS=Drosophila melanogaster GN=primo-1 PE=2 SV=1	17.5	7.27	155	9.074	1.58983	3	3	3	1	High	79	Not Found	Not Found	High	High
Q7KK54	MIP07328p OS=Drosophila melanogaster GN=Sema-1b PE=2 SV=1	85.1	6.96	770	5.17	1.51146	3	3	3	1	High	44	Not Found	Not Found	High	Not Found
Q8IQ63	Msr-110, isoform C OS=Drosophila melanogaster GN=Msr-110 PE=4 SV=1	71.8	5.21	625	17.543	1.51096	5	7	5	1	High	289	Not Found	Not Found	High	High
Q8SX83	Protein split ends OS=Drosophila melanogaster GN=spen PE=1 SV=2	599.6	8.63	5560	14.256	1.36396	3	3	3	1	High	165	Not Found	Not Found	High	Not Found
Q9Y103	Septin-interacting protein 1 OS=Drosophila melanogaster GN=sip1 PE=1 SV=1	94.8	6.19	839	8.408	1.22302	3	3	3	1	High	94	Not Found	Not Found	High	Not Found
A1Z9J3	Short stop, isoform H OS=Drosophila melanogaster GN=shot PE=4 SV=1	988.9	5.71	8805	45.208	1.12436	9	10	9	1	High	348	Not Found	Not Found	High	Not Found
M9ND27	Turandot M, isoform B OS=Drosophila melanogaster GN=TotM PE=4 SV=1	15	5.58	131	15.018	1.10366	4	4	4	1	High	116	Not Found	Not Found	High	High
